# Supplementary material for: Dynamics of odor-source localization: Insights from real-time odor plume recordings and head-motion tracking in freely moving mice
Source: PLoS One. 2024 Sep 26;19(9):e0310254. doi: 10.1371/journal.pone.0310254 (PMC11426488; doi:10.1371/journal.pone.0310254)
Supplement: S3 File — (XLSX) [file pone.0310254.s003.xlsx]

## Sheet: Pwr_Real
-5.04	0.016274	0.029554	0.0194463	0.0080106	0.0291784	0.0195629	0.0169796	0.0184192	0.0216642	0.0386524	0.0234826	0.0604806	0.0312663	0.0264113	0.049814	0.0236405	0.0199668	0.0403261	0.0323379	0.0261041	0.0246461	0.0635294	0.032014	0.0261383	0.0471181	0.0282694	0.00417565	0.00449305	0.094859	0.0287883	0.0366479	0.0174628	0.0423196	0.0151295	0.0165226	0.0449485	0.0251664	0.0235223	0.0115766	0.0537267	0.0286758	0.00618753	0.0238827	0.079797	0.00286346	0.0324728	0.079628	0.0391469	0.0658498
-5.03	0.0166454	0.0302618	0.019293	0.00835488	0.0293014	0.0196388	0.0174387	0.0186886	0.0218375	0.0380003	0.0232991	0.0603687	0.0302603	0.0271518	0.0478117	0.0232046	0.0198647	0.0409682	0.0326884	0.0264533	0.0244259	0.0630243	0.031649	0.0261145	0.0457553	0.026659	0.00394861	0.00460538	0.0936109	0.0297953	0.0379192	0.0178486	0.0422294	0.0156842	0.0162573	0.0460961	0.0239984	0.022674	0.0115451	0.0544851	0.0283405	0.00632646	0.0237686	0.0808961	0.00289737	0.0311616	0.0833924	0.0370795	0.065968
-5.02	0.0171119	0.0309204	0.019226	0.0087057	0.0294036	0.0198079	0.0178747	0.0189102	0.0220404	0.0372422	0.0230734	0.0605405	0.0292582	0.0280541	0.045871	0.0227707	0.01974	0.0415193	0.0329558	0.0267447	0.0241266	0.0624691	0.0312049	0.0260154	0.0445068	0.0250819	0.00374188	0.00472871	0.0921665	0.0308004	0.0391421	0.0181816	0.0421027	0.0161959	0.0159505	0.0472953	0.0228748	0.0218094	0.0115248	0.0550175	0.0279318	0.00648574	0.0236673	0.081888	0.00292662	0.0299944	0.0871662	0.0350779	0.066077
-5.01	0.0176441	0.0315123	0.019392	0.00907609	0.0294772	0.0201056	0.0182763	0.0190769	0.0222622	0.0363868	0.0228095	0.0609363	0.0282606	0.0290975	0.0443237	0.0223397	0.0196136	0.0419732	0.0331414	0.0269875	0.0237557	0.061894	0.0306962	0.0258433	0.0434104	0.0235723	0.00356027	0.00486036	0.0905547	0.0318173	0.0403091	0.0184554	0.041947	0.0166504	0.0156067	0.0485103	0.0218129	0.0209346	0.0115179	0.0553116	0.0274591	0.00666169	0.0235898	0.0827432	0.00294951	0.0289223	0.0909122	0.0331667	0.0661633
-5	0.018216	0.0320236	0.0196135	0.00958051	0.0295168	0.0205968	0.0186346	0.0191838	0.0224933	0.0354448	0.0226625	0.0614703	0.0272663	0.0302428	0.0432965	0.0219164	0.0195063	0.0423264	0.0332498	0.0272052	0.0233224	0.0613279	0.0301408	0.0256046	0.0425398	0.0221508	0.00340398	0.00499792	0.0888103	0.0328244	0.0414224	0.0186658	0.0417722	0.0170371	0.015233	0.0497169	0.0208328	0.0200577	0.0115295	0.0553621	0.0269341	0.00683981	0.0235535	0.08344	0.00296468	0.0279054	0.0945939	0.0315076	0.0662094
-4.99	0.0188079	0.0324437	0.0198898	0.0101821	0.0295194	0.021289	0.0189432	0.0192277	0.0227255	0.0344291	0.0225023	0.0620633	0.026274	0.0314689	0.0423594	0.0215118	0.0194241	0.0425783	0.0332897	0.0274244	0.0228378	0.0607967	0.0295859	0.0253095	0.0422094	0.0207749	0.00326945	0.00513965	0.0869625	0.033794	0.0425014	0.0188107	0.0415901	0.0173485	0.0148385	0.050898	0.0199592	0.0191888	0.0115697	0.0551703	0.02637	0.00701071	0.0235823	0.0839657	0.00297105	0.0269204	0.0981744	0.0303761	0.0661996
-4.98	0.0194044	0.0327651	0.0202338	0.0108354	0.0294844	0.0221164	0.0191973	0.0192073	0.0229509	0.0333546	0.0223184	0.0626518	0.0252836	0.0327594	0.0415136	0.0211448	0.0193602	0.0427316	0.0332752	0.0276346	0.0223144	0.0603211	0.0291019	0.0249718	0.0428126	0.0194441	0.00315381	0.00528468	0.085023	0.0347104	0.0435526	0.0188906	0.0414144	0.0175807	0.0144341	0.0520416	0.0192235	0.0183404	0.0116561	0.0547447	0.0257815	0.00716757	0.0237043	0.0843189	0.00296781	0.0259547	0.101616	0.0293821	0.0661227
-4.97	0.0199927	0.0329839	0.0206636	0.0115407	0.0294138	0.0230483	0.0193939	0.0191233	0.0231626	0.0322389	0.0221134	0.0631866	0.0242965	0.0340996	0.0407834	0.0208417	0.0193059	0.0427916	0.0332262	0.0278044	0.0217662	0.0599172	0.0286171	0.0246087	0.0442279	0.0181619	0.00305614	0.00543307	0.0829843	0.0355614	0.0445484	0.0189081	0.0412598	0.0177331	0.014032	0.0531381	0.0186602	0.0175278	0.0118166	0.0541003	0.0251847	0.00730465	0.0239408	0.0845103	0.0029544	0.0250013	0.104882	0.0285467	0.0659746
-4.96	0.020562	0.0330991	0.0211884	0.0122995	0.0293118	0.0240679	0.0195313	0.0189781	0.0233543	0.031102	0.0218875	0.06363	0.0233156	0.0354764	0.0402122	0.0206178	0.0192557	0.0427667	0.03317	0.0279112	0.0212083	0.0595978	0.0281114	0.024241	0.0460165	0.0169318	0.00297644	0.00558588	0.0808309	0.0363343	0.0454726	0.0188681	0.0411664	0.0178082	0.013645	0.0541791	0.018291	0.01677	0.0120889	0.053259	0.0246084	0.00741702	0.0242929	0.0845548	0.00293057	0.0240574	0.107939	0.0279022	0.0657599
-4.95	0.021103	0.0331125	0.0217993	0.0131124	0.0291853	0.025165	0.0196096	0.0187755	0.0235209	0.0299673	0.0216397	0.063954	0.0223453	0.0368789	0.0398643	0.0204538	0.0192064	0.0426671	0.0331394	0.0279411	0.0206568	0.0593751	0.0275845	0.0238936	0.0480633	0.0157579	0.00291439	0.00574565	0.0785486	0.0370167	0.046335	0.0187781	0.0414378	0.0178121	0.0132865	0.0551562	0.0181053	0.0160914	0.0124718	0.0522489	0.0241717	0.00750054	0.0247411	0.0844488	0.00289635	0.0231233	0.110754	0.0274023	0.0654927
-4.94	0.0216076	0.0330287	0.0224802	0.0139794	0.0290437	0.0263347	0.0196304	0.018521	0.0236584	0.0288621	0.0213705	0.0641393	0.0213914	0.0382996	0.0397656	0.0203121	0.0191567	0.0425045	0.0331694	0.0278849	0.0201361	0.0592594	0.0270389	0.0236037	0.0503568	0.0146452	0.00286961	0.00591777	0.0761289	0.0375977	0.0471684	0.0186477	0.0418455	0.0177543	0.0129727	0.0560601	0.018066	0.0155239	0.0129282	0.0511048	0.0238588	0.00755186	0.025258	0.0841665	0.0028521	0.0222016	0.113301	0.0269733	0.065195
-4.93	0.0220691	0.0328542	0.0232202	0.0149001	0.0288999	0.0275848	0.0196018	0.0182207	0.0237648	0.0278171	0.0210841	0.0641735	0.0204609	0.0397346	0.0398673	0.020162	0.0191128	0.0422907	0.0332878	0.0277374	0.019809	0.059252	0.02648	0.0234678	0.0530365	0.0135996	0.00284648	0.00610838	0.0735698	0.0380688	0.0479808	0.0184888	0.042248	0.0176473	0.012727	0.0568804	0.0181345	0.015102	0.0134291	0.0498685	0.0235515	0.0075685	0.0258177	0.0836797	0.00279849	0.0212978	0.115553	0.0265638	0.064889
-4.92	0.0224815	0.0325973	0.0240152	0.0158736	0.0287708	0.0291228	0.0195493	0.017881	0.0238399	0.026862	0.0207887	0.0640519	0.0195615	0.0411817	0.0401117	0.0199839	0.0192468	0.0420358	0.033507	0.027497	0.0195667	0.0593348	0.0259168	0.0236538	0.0561882	0.0126284	0.00285761	0.00631257	0.0708757	0.038425	0.0487228	0.0183137	0.0426151	0.0175079	0.0125881	0.0576056	0.0183097	0.0148372	0.0139539	0.04859	0.0232262	0.0075489	0.0263984	0.0829687	0.00273653	0.0204197	0.117491	0.0261409	0.0645851
-4.91	0.0228399	0.0322682	0.0248663	0.0168989	0.0286781	0.0309864	0.0194648	0.0175078	0.0238863	0.0260256	0.0204973	0.0637755	0.0187016	0.042634	0.0404525	0.0197657	0.0196107	0.0417473	0.033822	0.0271657	0.0193638	0.0594742	0.0253637	0.0240555	0.0595658	0.0117398	0.00288817	0.00652105	0.0680569	0.0386658	0.0493462	0.0181324	0.0429213	0.0173638	0.0126028	0.0582242	0.0186531	0.0147033	0.014487	0.0473309	0.022873	0.00749245	0.0269821	0.0820222	0.00266758	0.0195773	0.119094	0.0256825	0.0642781
-4.9	0.02314	0.0318786	0.0257795	0.0179749	0.0286479	0.0329606	0.0193397	0.0171065	0.023911	0.0254531	0.0202272	0.0633505	0.01789	0.0440759	0.0408509	0.0195016	0.0199826	0.0414301	0.0342161	0.0267498	0.0191971	0.0596342	0.0248385	0.0245597	0.0630938	0.010941	0.0029245	0.00672803	0.0651293	0.0387955	0.0498224	0.0179521	0.0431444	0.0173401	0.0127929	0.058725	0.0190667	0.0146609	0.0150157	0.0461684	0.0224852	0.00739954	0.0275536	0.0808358	0.00259331	0.0187782	0.120348	0.0251744	0.0639551
-4.89	0.0233782	0.031442	0.0267671	0.0191006	0.0287078	0.0350278	0.0191771	0.0166823	0.0239269	0.0250501	0.0199991	0.0627876	0.0171364	0.0454842	0.0412772	0.0191902	0.0203445	0.041087	0.0346686	0.0262595	0.0190669	0.0597861	0.0243507	0.0251355	0.066737	0.0102334	0.00296199	0.00692962	0.0621141	0.0388247	0.0501336	0.0177822	0.0432665	0.0176779	0.0131524	0.0590979	0.0195086	0.0146752	0.0155296	0.0451965	0.0220583	0.00727155	0.0281007	0.0794104	0.00251576	0.0180224	0.121238	0.0246076	0.0636059
-4.88	0.0235512	0.0309731	0.0278506	0.0202749	0.0288771	0.0371782	0.0189819	0.0162409	0.0239561	0.0247662	0.0198361	0.0621008	0.0164546	0.0468332	0.0417114	0.0188342	0.0206899	0.0407201	0.0351603	0.025709	0.0189765	0.0599095	0.0238917	0.025767	0.0704647	0.00961118	0.00299777	0.00712284	0.0590381	0.0387704	0.0502683	0.0176415	0.0432742	0.0181208	0.0136588	0.0593343	0.0199674	0.0147179	0.0160197	0.0445196	0.02159	0.00711081	0.0286129	0.0777524	0.00243735	0.017302	0.121757	0.0239778	0.0632273
-4.87	0.023657	0.0304838	0.0290623	0.0214966	0.0291565	0.0393998	0.0187593	0.015789	0.0240266	0.0245949	0.0197642	0.0613069	0.0158723	0.0480967	0.0421438	0.0184397	0.0210142	0.0403324	0.0356755	0.0251167	0.0189311	0.0599916	0.023445	0.0264395	0.0742479	0.00906704	0.0030296	0.00730537	0.0559337	0.0386574	0.0502196	0.0175522	0.0431584	0.01858	0.014278	0.0594285	0.0204356	0.0147679	0.0164787	0.0442373	0.0210797	0.00692054	0.0290818	0.075873	0.00236092	0.0166079	0.1219	0.0232845	0.0628245
-4.86	0.0237039	0.029979	0.0304414	0.0227647	0.0295257	0.0416775	0.0185146	0.0153356	0.0241854	0.0245351	0.01982	0.0604243	0.0154128	0.0492498	0.0425735	0.0180161	0.0213138	0.0399303	0.0362017	0.0245046	0.018938	0.0600258	0.0229987	0.0271381	0.0780588	0.00860625	0.00305571	0.00747551	0.0528414	0.0385199	0.0499855	0.0175106	0.0429142	0.0190459	0.0149762	0.0593777	0.0209065	0.0148095	0.0169013	0.0443895	0.0205286	0.00670478	0.0295	0.0737879	0.00228985	0.0159348	0.121665	0.0225301	0.062409
-4.84	0.0238097	0.0294613	0.0320185	0.0240786	0.0299524	0.0439933	0.0182533	0.014892	0.024452	0.0245981	0.0200612	0.0594724	0.0150624	0.050269	0.0430079	0.0175768	0.0215866	0.039527	0.0367288	0.0238984	0.019006	0.0600105	0.0225487	0.0278473	0.0818716	0.0083387	0.00307483	0.00763231	0.0498043	0.0384033	0.0495679	0.0174932	0.0425408	0.0195204	0.0157265	0.0591832	0.0213736	0.0148312	0.0172843	0.0448481	0.0199392	0.00646828	0.0298602	0.0715169	0.00222798	0.0152819	0.121057	0.0217199	0.0619975
-4.83	0.0238692	0.028937	0.0337989	0.0254384	0.0304038	0.0463267	0.0179816	0.0144724	0.0247455	0.0248818	0.0205401	0.0584715	0.014813	0.051133	0.0434605	0.0171414	0.0218317	0.0391463	0.0372482	0.0233292	0.019145	0.0599474	0.0220963	0.028552	0.0856628	0.00821651	0.00308618	0.00777561	0.0468523	0.0383657	0.0489731	0.0174829	0.0420413	0.0200128	0.0165069	0.058851	0.0218296	0.0148254	0.017627	0.0454532	0.0193155	0.00621645	0.0301543	0.069083	0.00217929	0.0146519	0.120085	0.0208618	0.0616108
-4.82	0.023865	0.0284427	0.0357629	0.0268464	0.0308514	0.0486551	0.0177072	0.0140938	0.025036	0.0256479	0.0212362	0.0574442	0.0146656	0.0518233	0.0439501	0.0167429	0.0220494	0.0388081	0.0377509	0.0228498	0.0193636	0.0598401	0.0216455	0.0292384	0.0894123	0.00815295	0.00308956	0.00790612	0.0440068	0.0384754	0.0482112	0.0174722	0.041422	0.0205389	0.0172993	0.0583916	0.0222665	0.014787	0.0179309	0.0461045	0.0186624	0.00595529	0.0303734	0.0665123	0.00214703	0.0140489	0.118769	0.019965	0.0612732
-4.81	0.023798	0.0281233	0.0378793	0.0283085	0.0312726	0.0509547	0.0174397	0.0137719	0.0253148	0.0266332	0.0220901	0.0564206	0.0146293	0.0523248	0.0445032	0.0164311	0.0222411	0.0385049	0.038227	0.0226849	0.0196655	0.0596923	0.0211953	0.029894	0.0931039	0.0081479	0.00308534	0.00802555	0.0412939	0.0387949	0.0472961	0.0174588	0.0406923	0.0211174	0.0180875	0.0578168	0.0226755	0.0147132	0.0181986	0.0467363	0.017986	0.00569149	0.0305081	0.0638332	0.00213319	0.0134774	0.117156	0.0190404	0.0610138
-4.8	0.0236711	0.0278508	0.0401147	0.0298361	0.0316497	0.0532008	0.0171912	0.0135145	0.0255752	0.0276833	0.0230564	0.0554577	0.0147538	0.0526263	0.045301	0.0162218	0.0224086	0.0382178	0.0386652	0.0229256	0.0200462	0.0595069	0.0207364	0.030509	0.0967268	0.00825183	0.00307456	0.00813675	0.038744	0.0393507	0.0462453	0.0174437	0.0398644	0.0217604	0.0188572	0.0571347	0.0230476	0.0146027	0.0184303	0.0473014	0.017294	0.00543283	0.0305501	0.0610752	0.00213737	0.0129903	0.115309	0.0181001	0.0608717
-4.79	0.0234883	0.0275837	0.0424378	0.031446	0.0319691	0.0553687	0.0169774	0.0133162	0.0258085	0.0287552	0.0241045	0.0546934	0.0149668	0.0527215	0.046464	0.0160802	0.0225546	0.0379345	0.0390549	0.0233453	0.020495	0.0592859	0.0202575	0.0310759	0.100279	0.00846013	0.00305897	0.008244	0.0363897	0.0401198	0.0450798	0.0174299	0.038953	0.0224666	0.0195959	0.0563509	0.0233735	0.0144555	0.0186219	0.0477637	0.0165953	0.00518952	0.0304923	0.0582691	0.00215605	0.0126344	0.113197	0.0171566	0.0609069
-4.78	0.0232548	0.0273206	0.0448195	0.0331544	0.0322206	0.0574345	0.0168207	0.0131623	0.0260037	0.0298195	0.0252102	0.0542594	0.0152508	0.0526086	0.0476962	0.0159775	0.0226818	0.0376483	0.0393876	0.0239112	0.0210023	0.0590303	0.0197512	0.0315902	0.10378	0.00874933	0.00304117	0.00835373	0.034267	0.0410493	0.0438247	0.0174224	0.0379744	0.0232233	0.0202926	0.055473	0.0236447	0.0142721	0.0187662	0.0480957	0.0159006	0.00497873	0.0303298	0.0554456	0.00218573	0.0122979	0.110818	0.0162232	0.0612203
-4.77	0.0229777	0.0270639	0.0472323	0.0349682	0.0323962	0.0593762	0.016755	0.0130362	0.0261491	0.0308515	0.0263522	0.0541751	0.0155988	0.0522916	0.0489492	0.0158973	0.0227938	0.0373554	0.0396586	0.0246248	0.0215644	0.0587421	0.0192141	0.0320509	0.107298	0.0091206	0.0030246	0.00847509	0.0324229	0.0420824	0.0425093	0.0174265	0.0369465	0.0240132	0.0209379	0.0545139	0.0238537	0.0140532	0.0188555	0.0482773	0.015223	0.00482919	0.0300598	0.0526354	0.00222475	0.0119761	0.108194	0.0153145	0.0619364
-4.76	0.0226651	0.0268187	0.0496498	0.0368838	0.0324898	0.0611736	0.0168137	0.0129247	0.0262339	0.0318293	0.0275119	0.0542996	0.0160075	0.0517802	0.0501952	0.0158281	0.0228952	0.0370535	0.0398679	0.025486	0.0221836	0.058425	0.0186459	0.0324602	0.110871	0.00955817	0.00301338	0.00861172	0.0309308	0.0431698	0.0411693	0.0174479	0.0358882	0.024819	0.0215246	0.0534908	0.0239946	0.0137998	0.0188827	0.0482953	0.0145784	0.00475397	0.0296821	0.0498679	0.0022723	0.0116652	0.105349	0.0144492	0.063051
-4.75	0.0223272	0.0265943	0.0520463	0.0388932	0.0324964	0.0628099	0.0169969	0.0128187	0.0262495	0.0327344	0.0286726	0.0544948	0.0164836	0.05109	0.0514096	0.015761	0.0229931	0.0367427	0.0400213	0.0264802	0.0228637	0.0580856	0.0180491	0.032825	0.114381	0.0100399	0.00301144	0.00875723	0.029878	0.0442713	0.0398482	0.0175419	0.0348189	0.0256253	0.0220471	0.0524243	0.0240635	0.0135127	0.0188427	0.0481438	0.0139881	0.00474604	0.029199	0.0471715	0.00232701	0.0113632	0.102315	0.0136573	0.064411
-4.74	0.0219756	0.0264279	0.0543971	0.040987	0.032412	0.0642719	0.0172964	0.0127127	0.0261895	0.033552	0.0298198	0.0547324	0.0170377	0.0502428	0.0525719	0.0156887	0.0230993	0.0364252	0.0401312	0.027579	0.0236108	0.0577348	0.0174288	0.0331596	0.117699	0.010549	0.00302106	0.00890571	0.0292541	0.0453535	0.0385991	0.0178391	0.0337588	0.0264185	0.0225019	0.0513371	0.0240587	0.0131928	0.0187323	0.0478249	0.0134835	0.00479643	0.0286152	0.0445726	0.00238685	0.0110702	0.0991234	0.0129652	0.0658739
-4.73	0.0216241	0.0266333	0.056679	0.0431549	0.0322333	0.0655502	0.0177049	0.0126036	0.0260506	0.0342706	0.030941	0.0549989	0.0176538	0.0492666	0.0536661	0.0156063	0.0232312	0.0361057	0.0402183	0.0287513	0.0244566	0.0573874	0.0167923	0.0334984	0.120744	0.0110737	0.00304219	0.00905342	0.0289405	0.0463887	0.0374813	0.0181469	0.0327299	0.0271869	0.0228876	0.0502517	0.023981	0.0128416	0.0185504	0.0473495	0.0131084	0.00490033	0.0279381	0.0420943	0.00245018	0.0107888	0.095811	0.0123515	0.0673415
-4.72	0.0212882	0.0271304	0.0588703	0.0453858	0.0319577	0.0666399	0.0182102	0.0124901	0.0258315	0.0348829	0.0320256	0.0552885	0.0183134	0.0481961	0.0546809	0.0155108	0.0233969	0.0357913	0.0403162	0.0299689	0.0254534	0.057061	0.0161497	0.0339327	0.123457	0.011605	0.00307309	0.00919754	0.028836	0.0473537	0.036546	0.0184503	0.0317616	0.0279207	0.0232048	0.0491872	0.0238336	0.0124607	0.0182982	0.0467352	0.0128927	0.00506644	0.027177	0.039755	0.00251601	0.0105239	0.0924188	0.0117819	0.0687423
-4.71	0.0209849	0.0276962	0.0609515	0.0476665	0.031584	0.0675393	0.0187949	0.0123719	0.0255337	0.0353853	0.0330644	0.0556031	0.0190035	0.0470732	0.0556104	0.0154016	0.0235744	0.0354913	0.0404784	0.0312064	0.0265534	0.0567731	0.0155144	0.0345264	0.125789	0.0121352	0.00311139	0.00933577	0.0288769	0.0482298	0.0358137	0.0187371	0.0309052	0.0286115	0.0234562	0.048152	0.0236224	0.0120523	0.0179794	0.045997	0.0128345	0.00531279	0.0263434	0.0375701	0.00258383	0.0102833	0.0889928	0.0112407	0.0700223
-4.7	0.0207305	0.0283107	0.0629062	0.0499824	0.0311124	0.0682473	0.0194398	0.0122493	0.025161	0.0357778	0.0340489	0.0559531	0.0197123	0.0459488	0.0566227	0.0152814	0.0237326	0.0352171	0.040791	0.0324408	0.0277071	0.0565354	0.0149048	0.0351962	0.127702	0.0126576	0.00315473	0.00946613	0.0290151	0.049003	0.0352695	0.0189954	0.030231	0.029252	0.0236467	0.0471412	0.0233559	0.0116192	0.0176006	0.045145	0.0128905	0.00564121	0.0254502	0.0355686	0.0026532	0.0100768	0.085584	0.0107363	0.0711412
-4.69	0.0205381	0.0289669	0.0647208	0.0523171	0.0305451	0.0687602	0.020127	0.0121228	0.0247193	0.0360637	0.0349704	0.0563595	0.0204284	0.0448933	0.0578749	0.0151566	0.0238514	0.0349808	0.0413594	0.0336511	0.0288945	0.0563498	0.0143432	0.0358846	0.129164	0.0131661	0.00320092	0.00958707	0.0292086	0.0496632	0.0348833	0.0192145	0.0297338	0.0298364	0.0237831	0.0461401	0.0230451	0.0111648	0.0171708	0.0441927	0.0130016	0.00603707	0.0245113	0.0338485	0.00272328	0.00991221	0.0822495	0.0102864	0.0720704
-4.68	0.0204158	0.0296596	0.0663859	0.0546528	0.029886	0.0690685	0.0208414	0.0119931	0.0242163	0.0362488	0.0358199	0.0568564	0.02114	0.0440522	0.0590438	0.015041	0.0239194	0.0347939	0.0422232	0.0348183	0.030101	0.0562084	0.0138488	0.0365708	0.130154	0.0136548	0.00324797	0.00969754	0.0294224	0.0502048	0.0346316	0.0193855	0.0293307	0.0303604	0.0238742	0.0451308	0.0227039	0.0106927	0.0167022	0.0431608	0.0131306	0.00647947	0.0235412	0.0324057	0.00279267	0.0097916	0.0790536	0.00984682	0.0727929
-4.67	0.0203683	0.030386	0.0678955	0.0569707	0.0291414	0.0691589	0.0215716	0.0118616	0.0236617	0.0363467	0.0365872	0.0574994	0.021836	0.0437305	0.0601605	0.0149647	0.0239291	0.0346641	0.0433198	0.0359248	0.0313132	0.0560983	0.0134342	0.0372429	0.13066	0.0141189	0.00329403	0.00979714	0.0296291	0.0506261	0.0345108	0.0195011	0.0289628	0.0308209	0.0239351	0.0440954	0.0223501	0.0102074	0.0162102	0.0422631	0.0132557	0.00695418	0.0225541	0.0310976	0.00285965	0.00971044	0.0760697	0.0094083	0.073303
-4.66	0.0204006	0.0311474	0.0692471	0.0592511	0.0283195	0.069018	0.0223102	0.0117307	0.0230664	0.0365595	0.0372622	0.0583835	0.0225053	0.0438904	0.0613425	0.0149689	0.0238764	0.0345938	0.0445667	0.0369553	0.0325171	0.0560063	0.0131235	0.0378899	0.130678	0.0145536	0.00333736	0.00988586	0.0298099	0.0509289	0.0345499	0.0195558	0.0285991	0.031216	0.0240826	0.0430181	0.0220085	0.00971366	0.0157133	0.0415836	0.0133631	0.00745227	0.0215653	0.0298754	0.00292246	0.00966057	0.0733857	0.00897051	0.073606
-4.65	0.0205216	0.0319529	0.0704378	0.0614746	0.0274306	0.0686351	0.0230538	0.0116026	0.0224434	0.0367934	0.0378352	0.0596412	0.0231374	0.044273	0.0625021	0.0150523	0.023759	0.034582	0.0459008	0.0378961	0.0336989	0.0559213	0.0129204	0.0385001	0.130215	0.0149549	0.00337632	0.00996344	0.0299531	0.0511177	0.034809	0.0195458	0.0282203	0.0315445	0.0242828	0.0418858	0.0217197	0.00921712	0.0152338	0.0408422	0.0134432	0.00796679	0.0206845	0.0287272	0.00297956	0.00963095	0.0711115	0.00853479	0.0737183
-4.64	0.0207452	0.0328166	0.0714598	0.0636222	0.0264865	0.0680047	0.0238032	0.0114793	0.0218077	0.0369184	0.0382977	0.0613177	0.0237228	0.0447801	0.0635432	0.0151946	0.0235773	0.0346271	0.0472761	0.0387354	0.0348451	0.0558349	0.0127912	0.0390607	0.129289	0.0153194	0.00340939	0.0100287	0.0300528	0.0511989	0.0353007	0.0194693	0.0278131	0.0318055	0.024477	0.0406887	0.0215423	0.008724	0.0147971	0.0400254	0.0134893	0.00849137	0.0198334	0.0276516	0.00302958	0.00960904	0.0693798	0.00810342	0.073667
-4.63	0.0210888	0.0337373	0.0722974	0.0656761	0.0255009	0.0671262	0.0245705	0.0113614	0.0211785	0.0369214	0.0386434	0.0633078	0.0242527	0.0453668	0.0644359	0.0153821	0.0233334	0.0347302	0.0486568	0.0394633	0.0359424	0.055741	0.0127227	0.0395581	0.127924	0.0156443	0.00343513	0.0100799	0.0301082	0.0511795	0.0359615	0.019326	0.0273679	0.0319983	0.0246677	0.0394206	0.0214986	0.00824115	0.0144306	0.0391254	0.0134973	0.00901978	0.0189985	0.0266538	0.00307142	0.00958334	0.0682934	0.00767934	0.0734886
-4.62	0.0215663	0.0346911	0.0729306	0.0676201	0.0244886	0.0660048	0.0254	0.0112492	0.020584	0.0367928	0.0388683	0.065497	0.0247197	0.0460011	0.0651597	0.0155933	0.0230316	0.0348983	0.0500139	0.0400719	0.0369784	0.0556339	0.012713	0.0399786	0.126155	0.0159275	0.00345228	0.0101151	0.0301219	0.0510671	0.036738	0.0191179	0.0268787	0.0321232	0.0248612	0.0380791	0.0215451	0.00777535	0.0141611	0.0381368	0.0134654	0.0095458	0.0181906	0.0257449	0.0031042	0.0095447	0.0678209	0.00726587	0.0732283
-4.61	0.022177	0.0356518	0.0733407	0.0694402	0.0234655	0.0646508	0.0262765	0.0111436	0.0200621	0.0365262	0.0389713	0.06781	0.0251175	0.0466567	0.065698	0.0158029	0.0226778	0.0351459	0.0513235	0.040556	0.0379415	0.0555072	0.012762	0.0403093	0.124028	0.0161673	0.00345973	0.0101327	0.0300998	0.0508689	0.0375963	0.0188488	0.0263426	0.0321819	0.0250674	0.0366652	0.0216374	0.00733223	0.0142782	0.0370569	0.0133936	0.0100632	0.0174241	0.0249426	0.00312734	0.00948636	0.067805	0.00686649	0.0729386
-4.6	0.0229011	0.0365999	0.0735146	0.0711249	0.0224486	0.0630795	0.0271577	0.0110476	0.0196224	0.0361187	0.0389546	0.0701933	0.0254416	0.0473112	0.0660383	0.0159895	0.0222796	0.0354981	0.0525656	0.0409125	0.0388215	0.0553531	0.0128675	0.0405398	0.121604	0.0163627	0.0034566	0.0101319	0.0300498	0.0505924	0.0385025	0.0185247	0.0257595	0.0321776	0.0253004	0.035183	0.0217495	0.00691601	0.0145311	0.0358863	0.013284	0.0105659	0.016719	0.0242673	0.00314049	0.00940364	0.0680756	0.00648479	0.0726777
-4.59	0.0237076	0.0375216	0.0734447	0.0726651	0.0214555	0.061311	0.0280257	0.0109667	0.0192348	0.0355716	0.0388234	0.0726039	0.0256893	0.0479463	0.0661726	0.016139	0.0218456	0.0359859	0.0537242	0.0411415	0.0396094	0.0551618	0.013025	0.0406629	0.118969	0.0165129	0.00344223	0.0101127	0.0299813	0.0502458	0.0394191	0.0181537	0.025132	0.0321148	0.0255784	0.0336397	0.0218646	0.00653021	0.0148769	0.0346292	0.0131417	0.011048	0.0161111	0.0237334	0.00314363	0.0092937	0.0684989	0.00612433	0.0725087
-4.58	0.0245655	0.0384058	0.0731297	0.0740545	0.0205052	0.0593694	0.0288682	0.0109072	0.0188735	0.0348901	0.0385858	0.0750054	0.0258594	0.0485596	0.0660979	0.0162426	0.0213853	0.0366192	0.0547866	0.041246	0.0402976	0.0549225	0.0132302	0.0406763	0.116209	0.0166172	0.00341619	0.0100756	0.0299049	0.0498391	0.0403093	0.0177465	0.0244649	0.0319989	0.0259205	0.0320446	0.0219704	0.00617842	0.0152895	0.0332922	0.0130022	0.0115039	0.0156809	0.0233406	0.00313696	0.00915537	0.0689738	0.00578887	0.0724985
-4.57	0.0254484	0.0392406	0.0725743	0.0752892	0.0196195	0.0572826	0.029675	0.0108723	0.0185227	0.0340834	0.0382526	0.0773653	0.0259528	0.0493246	0.0658164	0.0162967	0.0209084	0.0373621	0.0557432	0.0412326	0.0408805	0.054624	0.013481	0.0405836	0.113343	0.0166749	0.00337831	0.0100221	0.0298354	0.049385	0.0411396	0.0173166	0.0237651	0.0318351	0.0263405	0.030409	0.0220582	0.00586493	0.015818	0.0318851	0.0129028	0.0119284	0.0154567	0.0230767	0.00312095	0.00898911	0.0694223	0.0054827	0.0727126
-4.56	0.0263354	0.0400096	0.071789	0.0763677	0.0188353	0.0550815	0.0304382	0.010858	0.0181715	0.0331645	0.0378369	0.0796535	0.0259722	0.0502351	0.065336	0.0163027	0.0204361	0.0381576	0.056587	0.0411115	0.0413542	0.054257	0.0137807	0.0403962	0.110332	0.0166852	0.00332861	0.00995452	0.0297984	0.0489001	0.0418797	0.0168814	0.0230418	0.0316281	0.0268389	0.0287455	0.0221222	0.00559556	0.0163946	0.0304197	0.0127815	0.012317	0.0153913	0.0229286	0.00309624	0.00879692	0.0697842	0.00521081	0.0732011
-4.55	0.0272095	0.0406932	0.0707897	0.0772901	0.0182535	0.0527996	0.0311523	0.010854	0.017812	0.0321498	0.0373539	0.0818414	0.025922	0.051063	0.0646699	0.016267	0.0200127	0.0389582	0.0573128	0.0408966	0.0417169	0.0538155	0.0141393	0.0401351	0.107151	0.0166474	0.00326734	0.00987613	0.0298379	0.0484062	0.0425035	0.0164643	0.0223062	0.0313818	0.0274009	0.0270674	0.0221602	0.00537904	0.016966	0.0289097	0.0126259	0.012666	0.0154707	0.0228882	0.00306349	0.00858227	0.0700142	0.00497807	0.0739762
-4.54	0.0280567	0.0412732	0.069597	0.0780574	0.0178607	0.0504722	0.0318148	0.0108546	0.0174395	0.031059	0.0368204	0.0839	0.0258082	0.0517658	0.0638365	0.0162023	0.0195858	0.0397306	0.0579173	0.0406057	0.041969	0.0532983	0.0145698	0.0398357	0.103794	0.0165616	0.00319497	0.00979174	0.0299995	0.0479309	0.0429881	0.0160987	0.0215707	0.0310993	0.0280026	0.0253886	0.022174	0.00522897	0.0175133	0.0273702	0.0124339	0.0129722	0.0156867	0.0229533	0.00302322	0.00835009	0.0700802	0.00478722	0.0750024
-4.53	0.0288656	0.0417361	0.0682361	0.0786702	0.017629	0.0481362	0.0324258	0.0108597	0.0170514	0.0299151	0.0362551	0.0857999	0.0256388	0.0523193	0.0628586	0.016129	0.0191404	0.0404524	0.0584262	0.0402599	0.0421132	0.0527085	0.015076	0.0395531	0.100271	0.0164283	0.00311214	0.00970921	0.0302774	0.0475054	0.0433147	0.0158276	0.0208441	0.0307839	0.0286188	0.0237226	0.0221705	0.0051754	0.0180207	0.0258176	0.0122053	0.0132338	0.0160248	0.0231281	0.00297572	0.0081067	0.0699617	0.00463877	0.0762099
-4.52	0.0296272	0.0420734	0.0667505	0.079127	0.0175234	0.0458296	0.0329881	0.0108742	0.0166469	0.0287459	0.0356809	0.0875111	0.0254229	0.0527032	0.0617625	0.0160784	0.0186733	0.0411084	0.0588985	0.0398833	0.042155	0.0520494	0.0156473	0.0393613	0.0965983	0.0162491	0.00301972	0.00964521	0.0306225	0.0471526	0.0434689	0.0156814	0.0201258	0.0304393	0.0292275	0.0220823	0.0221621	0.00521751	0.0184753	0.0242692	0.0119413	0.0134498	0.0164638	0.0234293	0.00292106	0.00785977	0.0696496	0.00453292	0.077518
-4.51	0.0303352	0.0422814	0.0653105	0.0794229	0.0175006	0.0435915	0.0335066	0.0109132	0.0162267	0.0275883	0.0351292	0.0890047	0.0251709	0.0529015	0.0605761	0.0160935	0.0181839	0.0416892	0.059249	0.0395014	0.042102	0.0513204	0.0162697	0.0393221	0.0927967	0.0160261	0.00291874	0.00963052	0.0309906	0.0468761	0.0434406	0.01567	0.01941	0.0300706	0.029812	0.02048	0.0221598	0.00530741	0.0188668	0.0227433	0.0116445	0.0136202	0.0169807	0.0238944	0.00285921	0.00761842	0.0691447	0.00447022	0.0788522
-4.5	0.0309865	0.0423606	0.0638644	0.0795501	0.0175276	0.0414639	0.0339868	0.0109814	0.0157926	0.0264945	0.0346109	0.0902536	0.0248944	0.0529022	0.0593652	0.0162175	0.0176736	0.0421904	0.0594599	0.0391394	0.0419645	0.0505208	0.0169338	0.0394342	0.0888925	0.0157625	0.0028104	0.00967211	0.0313511	0.0466673	0.0432248	0.0157997	0.018693	0.0296839	0.0303607	0.0189264	0.0221713	0.00542484	0.0191881	0.0212591	0.0113186	0.0137464	0.0175534	0.0245332	0.0027902	0.00739383	0.0684575	0.00445088	0.0801505
-4.49	0.0315815	0.0423155	0.0623217	0.0794998	0.0175816	0.0395039	0.0344337	0.0110631	0.0153475	0.0255084	0.034101	0.0912339	0.0246053	0.0526987	0.0584144	0.0164621	0.017146	0.042612	0.0595238	0.0388193	0.0417543	0.0496543	0.0176349	0.0396403	0.0849151	0.0154623	0.00269607	0.00974986	0.0316818	0.0465189	0.0428215	0.0160231	0.0179746	0.0292867	0.0308671	0.017431	0.0222087	0.00555994	0.0194349	0.019838	0.0109687	0.0138308	0.0181631	0.0253096	0.00271423	0.00720227	0.067608	0.00447416	0.0813633
-4.48	0.032125	0.0421538	0.0606754	0.0792653	0.0176467	0.0378538	0.0348514	0.0111489	0.0148948	0.0246243	0.0335854	0.091926	0.0243157	0.0522898	0.0574397	0.0167981	0.0166075	0.0429585	0.0594352	0.0385579	0.0414853	0.0487298	0.0183673	0.0398781	0.0808965	0.0151299	0.00257722	0.00985591	0.0319646	0.0464301	0.0422357	0.0162977	0.0172577	0.0288882	0.03133	0.0160017	0.0222912	0.00570743	0.019606	0.0185039	0.0106009	0.0138774	0.018794	0.0262054	0.00263167	0.00707892	0.0666246	0.00453915	0.0824515
-4.47	0.032627	0.0418858	0.0589257	0.0788433	0.0177116	0.0366892	0.0352428	0.0112328	0.0144401	0.0238268	0.0330616	0.0923151	0.0240366	0.0516794	0.0564061	0.0171823	0.0160689	0.0432365	0.0591906	0.0383721	0.0411739	0.0477593	0.0191191	0.0401052	0.0768708	0.0147707	0.00245546	0.00999949	0.0321844	0.0464044	0.0414776	0.0166031	0.0165476	0.0285004	0.0317522	0.0146448	0.0224527	0.00586502	0.0197036	0.0172851	0.0102221	0.013893	0.0194329	0.0272176	0.00254311	0.00712373	0.065544	0.00464726	0.0833844
-4.46	0.033104	0.0415233	0.0570758	0.0782358	0.0177687	0.0358241	0.0356099	0.0113102	0.0140069	0.02312	0.0325316	0.0923925	0.0237764	0.0508767	0.0553065	0.0175774	0.015548	0.043449	0.0587894	0.0383362	0.0408731	0.046758	0.0198766	0.0402972	0.0728734	0.0143907	0.00233246	0.0102261	0.032328	0.046444	0.0405616	0.0169267	0.0158512	0.0281381	0.0321376	0.0133651	0.0227809	0.00603292	0.0197336	0.0162122	0.00984029	0.0138983	0.0200684	0.0283396	0.00244935	0.00730814	0.0644109	0.00480413	0.0841374
-4.45	0.0335785	0.0410781	0.0551322	0.0774494	0.0178137	0.035127	0.0359538	0.011377	0.0137254	0.0225217	0.0320007	0.0921558	0.023541	0.0498952	0.0541394	0.0179541	0.0150539	0.0435924	0.058234	0.038712	0.0408069	0.0457466	0.0206271	0.0404438	0.0689413	0.0139968	0.00220999	0.0104914	0.032384	0.0465445	0.0395067	0.0172591	0.015177	0.0278207	0.0324849	0.0121656	0.0233309	0.0062138	0.019707	0.0153084	0.00946457	0.0139202	0.0206905	0.0295616	0.00235135	0.00755225	0.0632771	0.00500866	0.084691
-4.44	0.0340766	0.0405609	0.053105	0.0764955	0.0178444	0.0345594	0.0362734	0.0114298	0.0135309	0.0220516	0.0314771	0.0916099	0.0233333	0.0487522	0.0529107	0.0182894	0.0145819	0.0436618	0.0575305	0.0392779	0.0408197	0.0447622	0.0213592	0.0405457	0.0651126	0.0135974	0.0020899	0.0107702	0.0323428	0.0466933	0.0383357	0.0175924	0.0145333	0.0275731	0.0327829	0.0110482	0.023985	0.00641318	0.0196445	0.0145783	0.00910616	0.0139266	0.0212906	0.0308732	0.00225028	0.00784024	0.0621988	0.00524586	0.0850292
-4.43	0.0346219	0.0399807	0.0510076	0.0753913	0.0178606	0.0341037	0.0365631	0.011466	0.0133385	0.0217108	0.03097	0.0907666	0.0231551	0.0474683	0.0516334	0.0185653	0.0141308	0.0436578	0.0566892	0.0398546	0.0408146	0.0438261	0.0220621	0.0406127	0.0614276	0.013203	0.00197416	0.0110533	0.0321977	0.0468748	0.0370743	0.017919	0.0139261	0.0274368	0.0330131	0.0100136	0.0246721	0.00664015	0.019585	0.0140148	0.00877914	0.0138968	0.0218612	0.0322631	0.00214744	0.00816312	0.061229	0.00550178	0.0851393
-4.42	0.035226	0.0393456	0.0488571	0.074159	0.0178644	0.0337498	0.0368123	0.0114837	0.0131404	0.0214763	0.0304849	0.0896458	0.0230083	0.0460672	0.0503274	0.0187681	0.0137043	0.0435904	0.0557241	0.0403984	0.0407754	0.0429354	0.0227255	0.0406611	0.0579294	0.0128283	0.00186492	0.011333	0.0319444	0.047076	0.0357513	0.0182307	0.0133578	0.0275387	0.0331557	0.00906135	0.025361	0.00690876	0.0195639	0.0136136	0.00849734	0.0138238	0.0223969	0.0337182	0.00204429	0.00851239	0.0604004	0.00576723	0.0850115
-4.41	0.0358848	0.0386665	0.0466742	0.0728203	0.0178597	0.0334918	0.0370062	0.0114813	0.0129358	0.0213204	0.0300221	0.0882747	0.0228949	0.0445752	0.0490177	0.0188883	0.0133096	0.0434799	0.0546538	0.0408815	0.0406905	0.0421018	0.0233397	0.0407094	0.054666	0.0124916	0.00176435	0.0116021	0.0315821	0.0472876	0.0343979	0.018519	0.0128275	0.0279273	0.0331932	0.00819044	0.0260313	0.00727813	0.0195632	0.013364	0.00826777	0.013704	0.0228944	0.0352236	0.00194241	0.00887937	0.0597128	0.00603538	0.0846392
-4.4	0.0365829	0.0379623	0.0444828	0.0713833	0.0178532	0.0333247	0.0371285	0.0114581	0.0127252	0.0212234	0.0295793	0.0866878	0.0228186	0.0430204	0.0477337	0.0189207	0.0129576	0.0433568	0.0535011	0.041281	0.0405491	0.0413461	0.0238957	0.0407771	0.051691	0.0122045	0.00167405	0.0118544	0.0311129	0.0475039	0.0330481	0.0187756	0.0123334	0.0284371	0.0331126	0.00739955	0.0266686	0.00774352	0.019547	0.0132379	0.00810216	0.0135361	0.0233526	0.0367621	0.00184355	0.00925547	0.0591446	0.00630059	0.0840193
-4.39	0.0373011	0.0372745	0.0423105	0.0698439	0.0178549	0.0332399	0.0371648	0.0114134	0.0125099	0.0211752	0.0291538	0.0849233	0.0227857	0.0414326	0.0465076	0.0188643	0.0126629	0.0432509	0.0522928	0.0415782	0.0403417	0.0406954	0.0243855	0.0412013	0.0490624	0.0119627	0.00159451	0.0120846	0.0305421	0.0477207	0.0317403	0.0189935	0.0118746	0.0290009	0.0329051	0.00668746	0.0272631	0.00826716	0.0194951	0.01321	0.00800653	0.01332	0.0237708	0.0383147	0.00174959	0.00963246	0.0586729	0.00655806	0.083153
-4.38	0.0380204	0.0366801	0.0401886	0.0681981	0.0178783	0.0332225	0.0371032	0.0113469	0.0122919	0.0211723	0.0287439	0.0830176	0.0228094	0.0398425	0.0453767	0.0187225	0.0124381	0.0431674	0.0510599	0.0417592	0.0400605	0.0401885	0.0248021	0.04225	0.0468333	0.0117984	0.00152556	0.0122882	0.0298781	0.0479332	0.030522	0.0191686	0.0114522	0.0295854	0.0325663	0.00605367	0.0278093	0.00883853	0.0193979	0.0132722	0.00794745	0.0130578	0.0241454	0.0398606	0.00166253	0.0100027	0.0582849	0.00680375	0.0820456
-4.37	0.038723	0.0362146	0.0381514	0.0664476	0.0179427	0.0332516	0.0369358	0.0112587	0.0120728	0.0212165	0.0283528	0.0809989	0.0229362	0.0382817	0.0443852	0.0185029	0.0122818	0.0430796	0.0498383	0.0418149	0.0396992	0.0398945	0.0251399	0.0433692	0.0450299	0.0116644	0.001467	0.0124617	0.0291324	0.0481344	0.0295047	0.0192996	0.0110699	0.0301669	0.0320962	0.00549936	0.0283058	0.00944865	0.0192509	0.0134337	0.0079073	0.0127523	0.0244701	0.0413775	0.00158426	0.0103595	0.0579819	0.00703439	0.0807069
-4.36	0.0393924	0.0358288	0.0362337	0.0645995	0.0180753	0.0333054	0.0366584	0.0111491	0.0118532	0.0213131	0.027992	0.0788861	0.0232168	0.0367823	0.0435864	0.0182178	0.0121789	0.0429504	0.0486707	0.0417413	0.0392535	0.0399195	0.0253951	0.0445486	0.0436255	0.0115409	0.00141865	0.0126023	0.0283189	0.0483154	0.028744	0.0193893	0.0107346	0.0307287	0.0314992	0.00502896	0.0287552	0.0100893	0.0190526	0.0137195	0.00788151	0.0124082	0.0247382	0.0428423	0.00151632	0.0106969	0.0577916	0.00724747	0.0791499
-4.35	0.0400128	0.0354885	0.0344658	0.0626648	0.0183165	0.0333645	0.0362702	0.011019	0.011631	0.0214703	0.027683	0.076693	0.0235906	0.0353771	0.0430319	0.0178854	0.0121132	0.0427501	0.0476127	0.0415397	0.0387203	0.0402873	0.0255655	0.0457882	0.0425512	0.0114219	0.00138047	0.0127081	0.0274541	0.0484668	0.0282268	0.0194444	0.0104584	0.0312605	0.0307834	0.00465229	0.029166	0.0107524	0.018804	0.01416	0.00787116	0.0120307	0.0249451	0.0442314	0.00145994	0.01101	0.0578025	0.00744129	0.0773906
-4.34	0.0405692	0.0351883	0.0328705	0.0606575	0.0187001	0.0334134	0.0357736	0.01087	0.0114031	0.0216968	0.0274604	0.0744339	0.0240212	0.0340973	0.042739	0.0175308	0.0120729	0.042459	0.0467413	0.0412166	0.0380979	0.0408984	0.0256507	0.0470878	0.0417405	0.0113027	0.00135328	0.0127779	0.0265568	0.0485798	0.0279766	0.019476	0.0102549	0.0317576	0.0299608	0.00438478	0.0295715	0.0114296	0.0185082	0.0147643	0.00788404	0.0116264	0.0250884	0.0455216	0.00141652	0.0112953	0.0581486	0.00761496	0.0754459
-4.33	0.0410479	0.0349349	0.0314656	0.0585943	0.0192043	0.03344	0.0351737	0.0107045	0.0111666	0.0219953	0.0273825	0.0721276	0.0244907	0.0329686	0.0426706	0.0171853	0.0120504	0.042065	0.0461376	0.0407834	0.0373856	0.0416692	0.0256524	0.0484454	0.0411799	0.0111791	0.00136426	0.0128111	0.0256482	0.0486478	0.0279714	0.0195006	0.010122	0.0322193	0.0290468	0.00423874	0.0300494	0.012112	0.01817	0.0155086	0.00793378	0.0112026	0.0251678	0.0466911	0.00139001	0.01155	0.0587798	0.0077685	0.0733332
-4.32	0.0414367	0.03474	0.0302649	0.0564934	0.0197907	0.0334343	0.0344781	0.0105261	0.0109201	0.0223532	0.0274805	0.0697997	0.0249846	0.0320062	0.0427637	0.0168764	0.0120411	0.041562	0.0458081	0.0402568	0.0365839	0.0425536	0.0255743	0.0498535	0.0408597	0.0110478	0.00142127	0.0128076	0.0247516	0.0486664	0.0281443	0.0195434	0.0100368	0.0326471	0.0280596	0.00421505	0.0305491	0.0127903	0.0177952	0.0163564	0.00802316	0.0107676	0.0251844	0.0477197	0.00139505	0.0117728	0.0595333	0.00790291	0.071069
-4.31	0.0417259	0.0346198	0.0292778	0.0543749	0.0204313	0.0333873	0.0336962	0.0103398	0.0106642	0.0227457	0.0277067	0.067484	0.0254898	0.0312144	0.0429611	0.0166134	0.0120427	0.0409486	0.0456662	0.039659	0.0356947	0.0435213	0.0254223	0.0512964	0.0406598	0.0109058	0.00148977	0.012768	0.0238925	0.0486332	0.0284187	0.0196539	0.0099756	0.0330432	0.0270197	0.00436851	0.0310213	0.0134552	0.0173906	0.017276	0.00814278	0.0103311	0.0251401	0.0485899	0.00142161	0.0119631	0.0603177	0.00802044	0.0686693
-4.3	0.0419081	0.0345968	0.0285092	0.0522595	0.021107	0.0332903	0.0328394	0.0101522	0.010401	0.0231476	0.0280164	0.0652253	0.0259944	0.0305849	0.0432215	0.0163865	0.0120557	0.040228	0.0456191	0.0390166	0.0347215	0.0445489	0.025205	0.0527496	0.0404897	0.010751	0.00156563	0.0126933	0.0230978	0.0485478	0.0287325	0.0199349	0.00992115	0.0334092	0.0259493	0.00462207	0.0314514	0.014097	0.0169627	0.0182429	0.00828661	0.00990445	0.0250376	0.0492878	0.00145845	0.0121214	0.0610876	0.00812489	0.0661501
-4.29	0.0419788	0.0347144	0.027963	0.0501682	0.0218061	0.0331354	0.0319203	0.00997174	0.0101342	0.0235377	0.0283802	0.0630833	0.026487	0.0300934	0.0435167	0.0161824	0.0120844	0.0394075	0.0456046	0.0383594	0.0336695	0.0456166	0.0249355	0.0541834	0.040305	0.0105816	0.00164741	0.0125851	0.0223916	0.0484109	0.0290402	0.0204079	0.00986182	0.0337452	0.0248723	0.00495634	0.03183	0.0147063	0.0166198	0.0192378	0.00845333	0.00950019	0.02488	0.0498031	0.00150263	0.0122492	0.0618149	0.00822069	0.0635288
-4.28	0.0419365	0.0350538	0.0276402	0.0481219	0.0225233	0.0329163	0.0309524	0.00980764	0.00986824	0.0238991	0.0287749	0.0611378	0.0269569	0.0297021	0.0438291	0.0159927	0.0121406	0.0384992	0.0455838	0.0377161	0.0325459	0.0467073	0.0246357	0.0555668	0.040078	0.0103971	0.00173402	0.0124453	0.0217908	0.0482232	0.0293084	0.021045	0.00978985	0.0340502	0.0238134	0.00536775	0.0321489	0.015274	0.0165006	0.0202445	0.00864638	0.00912781	0.0246709	0.0501302	0.00155248	0.0123486	0.0624799	0.00830913	0.0608237
-4.27	0.0417829	0.0356108	0.0275271	0.0461392	0.0232604	0.0326286	0.0299507	0.00966739	0.00960806	0.0242183	0.029181	0.0594821	0.0273945	0.0293706	0.0441497	0.0158151	0.0122482	0.0375196	0.0455309	0.0371104	0.0313596	0.047805	0.0243271	0.0568703	0.0397891	0.0101976	0.00182436	0.0122762	0.0213025	0.0479851	0.0295119	0.02186	0.00970043	0.0343224	0.0227986	0.00584289	0.0324014	0.0157918	0.0163645	0.0212489	0.00888369	0.00878785	0.0244147	0.0502679	0.00160687	0.0124226	0.0630688	0.00838613	0.0580553
-4.26	0.0415222	0.0362631	0.0275863	0.0442351	0.0240269	0.0322709	0.0289308	0.00955326	0.00935886	0.0244845	0.029584	0.058176	0.0277911	0.0290676	0.0444759	0.0156517	0.0124338	0.036491	0.0454294	0.0365653	0.0301212	0.0488937	0.0240072	0.0580668	0.0394247	0.00998413	0.00191735	0.012081	0.0209299	0.0476952	0.0296317	0.0228557	0.00959117	0.0345594	0.0218565	0.00637211	0.0325819	0.0162523	0.016211	0.022238	0.00920652	0.00847247	0.0241171	0.0502199	0.00166503	0.0124747	0.0635735	0.00844601	0.0552454
-4.25	0.0411617	0.0369299	0.0277681	0.04242	0.0248327	0.0318452	0.0279095	0.0094621	0.00912606	0.0246903	0.0299987	0.0571934	0.0281393	0.028775	0.0448082	0.0155072	0.0127039	0.0354435	0.0452703	0.0361168	0.0288425	0.0499568	0.0236641	0.0591327	0.0389756	0.0097591	0.00201192	0.0118628	0.020681	0.0473501	0.0296536	0.024005	0.00946171	0.0347596	0.0210246	0.00694994	0.0326866	0.0166494	0.0160408	0.0232009	0.00960096	0.00817219	0.0237857	0.0499944	0.0017265	0.0125091	0.0639914	0.0084847	0.0524173
-4.24	0.0407111	0.0375673	0.0280267	0.0406996	0.0256766	0.031357	0.0269054	0.00938867	0.00891573	0.024831	0.0304124	0.0564563	0.0284331	0.0284896	0.045146	0.0153838	0.0130613	0.0344159	0.0450506	0.0358363	0.0275368	0.0509758	0.0232937	0.0600475	0.0384367	0.00952629	0.00210703	0.0116257	0.0205606	0.0469456	0.0295679	0.0252672	0.00931336	0.0349221	0.0203463	0.007572	0.0327131	0.0169784	0.0158551	0.0241287	0.0100299	0.00788002	0.0234319	0.0496031	0.00179117	0.0125306	0.0643255	0.00850009	0.0495949
-4.23	0.0401814	0.038145	0.0283266	0.0390762	0.0265421	0.030815	0.0259394	0.00932882	0.00873546	0.0249046	0.0307961	0.0558971	0.0286682	0.028222	0.0454824	0.0152763	0.0135094	0.0334479	0.0447736	0.0358084	0.0262182	0.0519312	0.0228979	0.0607941	0.037807	0.00929179	0.00220172	0.0113737	0.0205424	0.0464774	0.0293689	0.0266034	0.00914843	0.0350478	0.0198186	0.00823387	0.0326605	0.0172365	0.015656	0.025015	0.0104787	0.00759192	0.0230736	0.0490589	0.00185931	0.0125448	0.0645833	0.00849168	0.0468027
-4.22	0.0395844	0.0386401	0.0286419	0.0375489	0.027406	0.0302316	0.0250366	0.00928043	0.00859731	0.024912	0.0311492	0.0554753	0.0288419	0.0279962	0.0458034	0.0151702	0.0140346	0.0325554	0.0444486	0.0360104	0.0249015	0.0528035	0.0224821	0.0613587	0.0370889	0.00906576	0.00229512	0.0111115	0.0205829	0.0459429	0.0290546	0.02798	0.00896896	0.035139	0.0193935	0.00893058	0.0325294	0.0174224	0.0154474	0.0258561	0.0109392	0.00730608	0.0227343	0.0483732	0.00193147	0.0125604	0.064775	0.0084604	0.0440647
-4.21	0.0389317	0.0390353	0.0289538	0.0361115	0.0282465	0.0296223	0.0242292	0.00924229	0.00852872	0.0248563	0.0314794	0.0551727	0.0289533	0.0278451	0.0460917	0.0150471	0.0146148	0.0317268	0.044093	0.0363488	0.0236021	0.0535746	0.022055	0.0617308	0.0362879	0.00886309	0.00238646	0.010844	0.0206515	0.0453415	0.0286264	0.0293681	0.00877536	0.0352002	0.0190641	0.00965639	0.0323218	0.0175372	0.0152352	0.0266507	0.0114045	0.00702222	0.022424	0.0475529	0.00200791	0.0126031	0.0649107	0.00840856	0.0414039
-4.2	0.0382347	0.0393186	0.0292502	0.034753	0.0290443	0.029006	0.0235581	0.00921202	0.00857849	0.024743	0.031802	0.0549938	0.0290032	0.0277975	0.0463314	0.01489	0.0152309	0.0309457	0.0437373	0.0367591	0.022336	0.05423	0.0216285	0.0619042	0.0354123	0.00869521	0.0024751	0.0105762	0.0207342	0.0446759	0.0280893	0.0307419	0.00856638	0.0352371	0.0191137	0.0104047	0.0320414	0.0175836	0.0150285	0.0274004	0.0118681	0.00674102	0.022127	0.0466008	0.0020877	0.012705	0.0649973	0.00833995	0.0388426
-4.19	0.0375058	0.0394829	0.0295246	0.0334606	0.0297826	0.0284049	0.0230621	0.00918495	0.00871097	0.0245799	0.0321316	0.0550579	0.0289938	0.0278616	0.0465118	0.0146869	0.0158681	0.0302037	0.0434272	0.0372031	0.0211209	0.0547594	0.0212146	0.0618758	0.0344727	0.00856361	0.00256051	0.010313	0.0208285	0.0439517	0.0274509	0.0320782	0.00834048	0.0352572	0.0192026	0.011168	0.031697	0.0175668	0.014843	0.0281092	0.0123238	0.00646364	0.0218259	0.0455178	0.00216889	0.0128313	0.0650375	0.0082601	0.0364012
-4.18	0.0367591	0.0395259	0.0297759	0.032223	0.0304473	0.027844	0.0227585	0.00915495	0.00887705	0.0243773	0.0324652	0.05543	0.0289286	0.0280218	0.0466289	0.0144305	0.0165139	0.0294992	0.0431919	0.037654	0.0199796	0.0551576	0.0208203	0.0616464	0.0334814	0.00846529	0.00264221	0.0100646	0.0209389	0.043178	0.0267213	0.0333564	0.0080968	0.0352697	0.0192955	0.011938	0.0313235	0.0174949	0.0147209	0.0287836	0.0127652	0.00619127	0.0215116	0.0443063	0.00224946	0.0129551	0.0650309	0.00817685	0.0340982
-4.17	0.0360134	0.0394494	0.0300052	0.0310324	0.0310269	0.0273526	0.0226591	0.0091161	0.00905892	0.0241483	0.0327814	0.055864	0.0288122	0.028252	0.046685	0.014119	0.0171575	0.0288365	0.0429979	0.038091	0.0189331	0.0554256	0.0204437	0.0612209	0.032452	0.00839277	0.00271967	0.00990867	0.0210671	0.0423667	0.0259124	0.0345583	0.00783554	0.0352858	0.0193809	0.0127058	0.0309395	0.0173832	0.0147078	0.0294318	0.0131868	0.00592486	0.0211824	0.0429721	0.00232758	0.0130664	0.0649763	0.0081013	0.0319495
-4.16	0.0353023	0.0392597	0.0302055	0.0298877	0.0315125	0.0271814	0.0227603	0.00906371	0.00924634	0.0239087	0.0330553	0.0562837	0.0286496	0.0285312	0.0466875	0.0137542	0.0177893	0.0282315	0.0427898	0.0384981	0.0179818	0.055571	0.0200777	0.0606077	0.0313992	0.00833654	0.00279227	0.00980966	0.0212043	0.0415334	0.0250382	0.0356686	0.0075577	0.035319	0.01945	0.0134617	0.0305126	0.0172675	0.0147484	0.0300619	0.0135832	0.005665	0.0208427	0.0415249	0.00240173	0.0131588	0.0648739	0.00804926	0.0299683
-4.15	0.0347055	0.0389673	0.0303609	0.0287998	0.0318986	0.0271585	0.0229944	0.00899466	0.00943143	0.0236781	0.0332658	0.0566481	0.0284459	0.0289652	0.0466477	0.013342	0.018401	0.0277504	0.0425326	0.0388657	0.0171402	0.0556087	0.0197163	0.0598195	0.0303386	0.00828978	0.0028592	0.00971833	0.021335	0.0406972	0.0241135	0.0366754	0.00726498	0.0353856	0.0194966	0.0141962	0.0300394	0.0171849	0.0148084	0.0306779	0.0139502	0.005412	0.0205024	0.0399782	0.00247057	0.0132278	0.0647253	0.00804059	0.0281657
-4.14	0.0342363	0.0385889	0.0304572	0.0277895	0.0321823	0.0272623	0.0232969	0.00890754	0.00960775	0.0234815	0.0333968	0.0569271	0.0282066	0.0297728	0.0465784	0.0128916	0.0189859	0.027506	0.0422097	0.0391935	0.0166954	0.0555615	0.0193561	0.0588726	0.0292865	0.00824962	0.00291949	0.00962945	0.0214457	0.0398837	0.0231545	0.0375706	0.00695961	0.0355001	0.0195167	0.0148995	0.0295244	0.0171028	0.0148779	0.0312765	0.0142839	0.00516604	0.0201781	0.0383485	0.00253301	0.01327	0.0645339	0.00808617	0.0265524
-4.13	0.0337998	0.0381673	0.0304864	0.026865	0.0323642	0.0275053	0.023631	0.00880335	0.00977007	0.0233512	0.0334359	0.0571037	0.027937	0.0306036	0.0464917	0.0124158	0.0195385	0.0274039	0.0418144	0.0394844	0.016622	0.0554613	0.0189967	0.0577876	0.0282595	0.00821678	0.00297206	0.00953979	0.021528	0.0391397	0.0221782	0.0383508	0.00664423	0.0356611	0.0195089	0.0155624	0.0289732	0.0169852	0.0149545	0.0318507	0.014582	0.00492732	0.0198942	0.0366552	0.00258815	0.0132833	0.0643062	0.00817981	0.0251433
-4.12	0.0333526	0.0377959	0.0304464	0.0260259	0.0324475	0.0279051	0.0239724	0.00870094	0.00991438	0.0233211	0.0333744	0.0571844	0.0276429	0.0314104	0.0463978	0.011931	0.0200551	0.0273623	0.0413462	0.0397241	0.0168238	0.0553499	0.0186399	0.0565888	0.0272751	0.00819499	0.00301585	0.00944667	0.0215783	0.0385347	0.0212027	0.0390188	0.00632186	0.0358351	0.0194736	0.0161763	0.0283921	0.0168173	0.015039	0.0323942	0.0148427	0.00469616	0.0196843	0.0349194	0.00263538	0.0132666	0.0640543	0.00832915	0.0239857
-4.11	0.032877	0.0374371	0.0303395	0.0252762	0.0324384	0.0284808	0.0243032	0.00865131	0.0100379	0.0234031	0.0332072	0.0571948	0.0273285	0.0321767	0.0463041	0.0114581	0.0205334	0.0273678	0.0408081	0.0398868	0.0173594	0.0552799	0.018289	0.0553057	0.0263517	0.00819068	0.00304986	0.00934796	0.0215966	0.0380689	0.0202483	0.0395873	0.00599572	0.0359816	0.0194135	0.0167338	0.027787	0.0165925	0.0151333	0.0329038	0.0150645	0.00447313	0.0195874	0.0331634	0.00267433	0.01322	0.0637983	0.00856641	0.023276
-4.1	0.0323626	0.0370439	0.0301717	0.0246236	0.032346	0.0292404	0.0246086	0.00860543	0.0101393	0.0235811	0.0329329	0.0571167	0.0269939	0.0328902	0.0462161	0.011025	0.0209723	0.0274228	0.0402053	0.0399543	0.0182364	0.055315	0.0179484	0.0539736	0.0255089	0.00821279	0.00307331	0.00924225	0.0215857	0.0377527	0.0193376	0.040083	0.00566922	0.0360757	0.0193328	0.0172289	0.0271637	0.0163074	0.015237	0.0333756	0.015246	0.00425911	0.0196352	0.0314099	0.00270491	0.0131442	0.0635708	0.00883698	0.0230984
-4.09	0.0318031	0.0366204	0.0299535	0.024099	0.0321833	0.0301697	0.0248767	0.00855855	0.0102183	0.023831	0.0325537	0.0569232	0.0266371	0.0335411	0.0461382	0.0106729	0.021371	0.0275343	0.0395448	0.0399164	0.0194174	0.0555258	0.0176231	0.0526379	0.0247676	0.00827254	0.0030856	0.0091288	0.0215506	0.0376534	0.0184926	0.0405357	0.00534579	0.0361045	0.0192372	0.0176572	0.0265277	0.0159612	0.0153463	0.0338009	0.0153846	0.0040553	0.0198328	0.0296812	0.00272731	0.0130411	0.0634253	0.00911859	0.0232133
-4.08	0.0311948	0.036186	0.0296999	0.0237718	0.0319668	0.0312329	0.025098	0.00852279	0.0102764	0.0241309	0.0320758	0.0566198	0.0262575	0.0341232	0.0460734	0.0104757	0.0217283	0.0277101	0.0388359	0.0397679	0.020919	0.0559785	0.0173182	0.0513564	0.0241457	0.00838285	0.0030864	0.00900766	0.0214983	0.0378272	0.0177231	0.040941	0.00502887	0.0360612	0.0191334	0.0180165	0.0258842	0.0155549	0.0154559	0.0341703	0.0154767	0.00386311	0.020154	0.0279987	0.00274199	0.0129131	0.0634534	0.00940342	0.0234569
-4.07	0.0305372	0.0357733	0.0294338	0.0235601	0.0317083	0.0323841	0.0252657	0.00853484	0.0103162	0.0244626	0.0315084	0.0562307	0.0258577	0.0346331	0.0460233	0.010575	0.0220419	0.0279608	0.0380902	0.0395069	0.0226465	0.0567119	0.0170404	0.0501895	0.023651	0.00855536	0.00307563	0.00888008	0.0214377	0.0382124	0.0170224	0.0412632	0.00472177	0.035943	0.0190295	0.0183067	0.0252383	0.0150923	0.015561	0.034476	0.0155179	0.00368373	0.0205589	0.0263815	0.00274975	0.0127636	0.06379	0.00968549	0.0237861
-4.06	0.0298322	0.0354265	0.0291893	0.0234241	0.031404	0.0335781	0.0253753	0.00861542	0.0103424	0.0248106	0.0308639	0.0557814	0.0254428	0.0350711	0.0459866	0.0109579	0.0223082	0.0283089	0.0373229	0.0391344	0.0245447	0.0577193	0.0168103	0.0491676	0.0232769	0.00879512	0.00305347	0.00874987	0.0213806	0.038704	0.0163789	0.0414714	0.00442773	0.0357506	0.0189353	0.0185302	0.0245963	0.0145791	0.0156593	0.0347123	0.0155044	0.00351765	0.0210099	0.0248466	0.00275201	0.0125969	0.0645142	0.00995967	0.024182
-4.05	0.0290844	0.0351835	0.0290045	0.023348	0.0310445	0.0347747	0.025425	0.00874923	0.0103629	0.025162	0.0301573	0.0552764	0.0250204	0.035441	0.0459625	0.0114988	0.0225237	0.0287901	0.0365538	0.0386543	0.0265904	0.0589509	0.0167039	0.0482792	0.023006	0.00909899	0.00302038	0.00861941	0.0213487	0.0392324	0.0157842	0.041548	0.0041499	0.0355405	0.0188633	0.0186914	0.0239667	0.0140232	0.0157509	0.0348748	0.0154335	0.00336455	0.0214762	0.0234071	0.00275132	0.0124186	0.0655518	0.0102216	0.0246343
-4.04	0.0283005	0.0350445	0.0288774	0.0233189	0.0306265	0.0359392	0.0254153	0.00894532	0.0103901	0.0255066	0.0294063	0.0546974	0.0246009	0.0357505	0.0459656	0.0121555	0.0226854	0.0294115	0.035809	0.0380733	0.0287654	0.0603357	0.0166717	0.0475004	0.022818	0.00946009	0.00297706	0.00848374	0.0214087	0.0397531	0.0152324	0.0414848	0.00389197	0.0353512	0.0188292	0.0187965	0.023362	0.0134347	0.0158386	0.0349603	0.0153043	0.003224	0.0219328	0.0220743	0.00274945	0.0122357	0.066788	0.0104678	0.0251399
-4.03	0.0274895	0.034974	0.0287674	0.0233258	0.0301525	0.0370422	0.0253493	0.00921165	0.0104302	0.025836	0.0286304	0.0540225	0.0241972	0.0360162	0.0460371	0.0129133	0.0227909	0.0301499	0.035123	0.0374008	0.0310515	0.0618013	0.0166486	0.0468122	0.0226961	0.00987212	0.00292448	0.00833927	0.0216313	0.0402346	0.0147152	0.0412798	0.00366145	0.0351011	0.0188432	0.018854	0.0227971	0.0128257	0.0159271	0.0349672	0.0151182	0.00309639	0.0223585	0.0209567	0.00274432	0.0120561	0.0681437	0.0106955	0.0257026
-4.02	0.0266633	0.0349312	0.0286415	0.0233592	0.0296295	0.0380586	0.0252327	0.0095383	0.0104762	0.0261446	0.0278517	0.0532367	0.0238255	0.036313	0.0461745	0.0137683	0.022839	0.0309968	0.0345389	0.0366487	0.0334298	0.0632833	0.0166203	0.0461957	0.0226284	0.0103308	0.0028639	0.00818471	0.0219305	0.0406524	0.0142221	0.0409366	0.00346785	0.0347846	0.0189004	0.0189898	0.0222792	0.0122094	0.0160237	0.0348956	0.0148785	0.00298405	0.0227357	0.0200893	0.00273375	0.0118883	0.0695664	0.0109032	0.0263332
-4.01	0.0258382	0.0348849	0.02848	0.0234115	0.0290668	0.0389674	0.0250741	0.00990641	0.0105216	0.0264293	0.0270948	0.052333	0.0235045	0.0367658	0.0463228	0.0147184	0.0228287	0.0318842	0.0340977	0.0358315	0.0358797	0.0647277	0.0165795	0.0456259	0.0226089	0.0108339	0.00279701	0.0080196	0.0222507	0.0409879	0.0137433	0.0404635	0.00330105	0.0344008	0.0189913	0.019222	0.0217976	0.0115997	0.0161382	0.0347473	0.014591	0.00289154	0.0230493	0.0192932	0.00271691	0.0117389	0.0710184	0.0110899	0.0270478
-4	0.0250356	0.0348143	0.028271	0.0234764	0.0284762	0.0397515	0.0248873	0.0102994	0.0105648	0.0266893	0.0263878	0.0513114	0.0232561	0.0372176	0.0464483	0.0157476	0.0227594	0.0327693	0.033815	0.0349658	0.0383793	0.0660903	0.016521	0.0450718	0.022637	0.0113871	0.00272607	0.00784388	0.0225772	0.0412275	0.013274	0.0398738	0.00315149	0.0339515	0.0191123	0.0194249	0.0213315	0.0110104	0.0162841	0.0345261	0.0142635	0.00282388	0.0232869	0.0185573	0.0026937	0.0116099	0.0724713	0.0112558	0.0278689
-3.99	0.0242718	0.0347068	0.0280068	0.0235489	0.0278713	0.0403978	0.0246965	0.0107045	0.0106058	0.0269263	0.0257626	0.050178	0.0231108	0.0375885	0.0465344	0.016827	0.0226312	0.0336335	0.0336713	0.0340698	0.0409053	0.0673352	0.016441	0.0445029	0.0227204	0.0120035	0.00265368	0.00765787	0.0229096	0.0413619	0.0128147	0.0391851	0.00301708	0.0334415	0.0192667	0.0195937	0.0208637	0.0104535	0.0164814	0.0342381	0.0139066	0.00278402	0.023439	0.0178739	0.00266446	0.0114988	0.0739045	0.0114017	0.0288287
-3.98	0.0235457	0.0345565	0.0276824	0.0236259	0.0272668	0.0408974	0.0245447	0.0111118	0.0106456	0.0271415	0.0252522	0.048945	0.02321	0.0378556	0.0465722	0.0179298	0.0224452	0.0344644	0.0336315	0.0331635	0.0434338	0.0684345	0.0163374	0.0438958	0.0228803	0.0126556	0.00258137	0.00746222	0.0232574	0.0413862	0.0123723	0.0384189	0.0029111	0.0328799	0.0194624	0.0197251	0.0203836	0.00994056	0.0167655	0.0338923	0.013534	0.00277493	0.0234988	0.0172354	0.00262992	0.0113999	0.0753041	0.0115291	0.029966
-3.97	0.022855	0.0343646	0.0272955	0.0237062	0.0266788	0.0412452	0.0244662	0.0115131	0.010685	0.0273327	0.0248782	0.0476306	0.0235594	0.0380062	0.0465589	0.0190338	0.0222039	0.0352531	0.0336619	0.0322681	0.0459398	0.0693674	0.0162091	0.0432362	0.0231566	0.0133277	0.002509	0.00725791	0.0236238	0.0412995	0.0119602	0.0376005	0.00284716	0.0322807	0.0197082	0.0198174	0.0198858	0.00955452	0.0172013	0.0335019	0.0131649	0.0028024	0.0234627	0.0166354	0.00259121	0.0113078	0.0766606	0.01164	0.0312981
-3.96	0.0222054	0.0341446	0.0268462	0.0237935	0.0261237	0.0414403	0.0244506	0.0119018	0.0107244	0.0274933	0.0246402	0.0462591	0.0240161	0.0380334	0.046497	0.0201203	0.0219109	0.0359937	0.0337321	0.0314059	0.0483988	0.0701197	0.0160567	0.0425195	0.0235743	0.0140113	0.00243613	0.00704637	0.023986	0.0411051	0.0115962	0.036758	0.00279281	0.0316655	0.0200085	0.0198715	0.0193687	0.00932311	0.0178423	0.0330866	0.0128263	0.00287352	0.0233303	0.0160696	0.00254988	0.0112196	0.0779641	0.0117371	0.0328057
-3.95	0.0216078	0.0339397	0.0263368	0.0239331	0.0256215	0.0414861	0.0244802	0.0122723	0.0107634	0.0276145	0.0245346	0.0448611	0.0245507	0.0379363	0.0463961	0.0211726	0.0215715	0.0366832	0.033813	0.0306006	0.0507866	0.0706833	0.0158817	0.0417505	0.0240995	0.0146992	0.00236276	0.00682952	0.0243118	0.0408104	0.0112992	0.0359229	0.00274088	0.0310681	0.0203578	0.019892	0.0188335	0.00912529	0.0186386	0.0326633	0.0125474	0.0029921	0.0231044	0.0155362	0.00250794	0.0111349	0.079197	0.0118231	0.0344576
-3.94	0.0210774	0.0337979	0.0257725	0.0242695	0.0252291	0.0413901	0.0245327	0.0126199	0.0108013	0.0276879	0.0245822	0.0434742	0.0251414	0.0377202	0.0462737	0.022176	0.021192	0.037322	0.0338763	0.0298768	0.0530804	0.0710551	0.0156866	0.0409434	0.0246803	0.0153849	0.00228925	0.00660999	0.0245774	0.0404272	0.0110879	0.0351348	0.00268934	0.0305386	0.0207415	0.0198898	0.0182835	0.0089485	0.0195222	0.0322279	0.0123325	0.00315632	0.0227918	0.0150364	0.00246872	0.0110569	0.0803303	0.0119012	0.036225
-3.93	0.0206556	0.0336838	0.025161	0.0246681	0.0250278	0.0411632	0.0245845	0.0129407	0.0108374	0.0277073	0.0248912	0.0421423	0.0257676	0.037396	0.046158	0.0231176	0.0207801	0.0379137	0.0338967	0.0292597	0.0552593	0.071236	0.0154744	0.0401229	0.0252771	0.0160623	0.00221612	0.00639049	0.0247672	0.0399726	0.0109902	0.034475	0.00263688	0.0301268	0.0211429	0.0198851	0.0177238	0.00878435	0.0204534	0.0317609	0.0121607	0.00336142	0.0224039	0.0145738	0.00244055	0.0109917	0.0813257	0.0119745	0.0380809
-3.92	0.0204968	0.033555	0.024514	0.0250678	0.0249488	0.0408189	0.0246198	0.0132313	0.0108714	0.0276689	0.0254828	0.0409152	0.0264103	0.036981	0.0460929	0.023987	0.0203447	0.0384659	0.0338529	0.0287738	0.0573049	0.0712299	0.0152485	0.0393248	0.025862	0.0167263	0.00214399	0.00617193	0.0248705	0.0394696	0.0110446	0.034131	0.00258249	0.0298627	0.0215471	0.0199022	0.0171612	0.00862689	0.0214054	0.0312453	0.012013	0.00360465	0.0219586	0.0141551	0.00242409	0.0109489	0.0821439	0.0120461	0.0399979
-3.91	0.0205173	0.0333945	0.0238482	0.0254541	0.0249405	0.0403706	0.0246301	0.0134889	0.0109045	0.0275713	0.0262097	0.0398433	0.0270524	0.0364985	0.0461444	0.024776	0.0198958	0.0389901	0.033729	0.0284459	0.059202	0.0710424	0.0150125	0.0386001	0.0264141	0.0173719	0.00207362	0.00595303	0.0248806	0.0389426	0.0112774	0.0340634	0.0025255	0.0297339	0.0219427	0.019945	0.0166039	0.00847413	0.0223556	0.0306703	0.0118798	0.00388597	0.0214815	0.0137901	0.00241419	0.0109411	0.0827497	0.0121193	0.0419475
-3.9	0.0206422	0.0331943	0.0231893	0.025811	0.0249855	0.0398273	0.0246123	0.0137111	0.0109379	0.0274157	0.0270115	0.0389687	0.0276789	0.0359785	0.046404	0.0254799	0.0194445	0.0395035	0.0335152	0.0283317	0.0609384	0.0706795	0.0147697	0.0380193	0.0269161	0.0179946	0.00200603	0.00573245	0.0247939	0.0384043	0.0116915	0.0341126	0.0024655	0.0296952	0.0223208	0.0199934	0.0160614	0.00833082	0.0232837	0.0300297	0.0117578	0.00419571	0.0209954	0.0134942	0.0024098	0.0109833	0.0831158	0.012198	0.0438999
-3.89	0.0208627	0.0329495	0.0225732	0.026123	0.0250698	0.0391927	0.024567	0.0138965	0.010971	0.0272053	0.0278528	0.0383132	0.0282766	0.0354589	0.0469603	0.0260966	0.0190033	0.040032	0.0332095	0.0285388	0.0625057	0.0701482	0.0145235	0.0376798	0.0273527	0.0185901	0.00194266	0.00550989	0.02461	0.0378513	0.0122798	0.0342308	0.00240236	0.0297061	0.0226754	0.020027	0.0155448	0.00821	0.0241712	0.0293204	0.0116481	0.00452687	0.0205071	0.0132913	0.002411	0.0110915	0.0832232	0.0122928	0.0458243
-3.88	0.0211782	0.0326574	0.0220312	0.0263771	0.0251792	0.0384669	0.024498	0.0140438	0.0110003	0.0269455	0.0287028	0.0378753	0.0288341	0.0349912	0.0478375	0.0266279	0.0185875	0.040623	0.0328188	0.0290227	0.0638974	0.0694566	0.0142776	0.0377191	0.0277098	0.0191545	0.00188571	0.00528586	0.0243317	0.0372764	0.013023	0.0343968	0.00233618	0.0297396	0.0230025	0.0200344	0.015068	0.00811861	0.0250016	0.028542	0.0115545	0.00487499	0.0200212	0.0132159	0.00241874	0.0112804	0.083061	0.0124309	0.04769
-3.87	0.0215869	0.0323182	0.0215667	0.0265633	0.0253	0.0376506	0.0244117	0.0141531	0.0110209	0.0266433	0.0295336	0.0376385	0.0293422	0.0346592	0.0489928	0.0270787	0.01822	0.0413601	0.0323532	0.029653	0.0651075	0.0686148	0.0140449	0.0382846	0.0279755	0.0196842	0.00183857	0.00506136	0.0239654	0.0366758	0.0138952	0.0345915	0.00226731	0.0297784	0.0233011	0.0200107	0.0146493	0.00804544	0.0257607	0.0276968	0.0114816	0.00523593	0.0195562	0.0132932	0.00243462	0.0115645	0.0826269	0.0125972	0.0494663
-3.86	0.022079	0.0319343	0.0211688	0.0266743	0.0254193	0.0367472	0.0243166	0.0142251	0.0110291	0.0263065	0.0303202	0.0375855	0.0297936	0.0345527	0.0503748	0.0274568	0.0179522	0.042263	0.031815	0.0303641	0.0661281	0.0676358	0.0138851	0.0393479	0.0281394	0.0201753	0.00180623	0.00483766	0.023521	0.0360496	0.0148744	0.0347948	0.00219629	0.0298118	0.0235732	0.0199559	0.0143126	0.00797937	0.0264364	0.0267889	0.011434	0.00560548	0.019153	0.0135282	0.00245917	0.0119922	0.081926	0.0127691	0.0511242
-3.85	0.0226395	0.0315107	0.0208278	0.0267052	0.0255258	0.0357638	0.0242236	0.0142615	0.0110224	0.0259436	0.0310409	0.0377102	0.0301832	0.0346381	0.0519544	0.0277723	0.0178399	0.0432315	0.0312004	0.0311164	0.0669478	0.0665364	0.0137563	0.0407319	0.0281939	0.0206242	0.00179247	0.00461625	0.0230121	0.0354005	0.0159453	0.0349847	0.00212384	0.0298348	0.0238255	0.0198742	0.0140767	0.00791685	0.0270196	0.0258247	0.0114154	0.00597937	0.0188274	0.0139164	0.00248976	0.0126458	0.0809709	0.0129401	0.0526364
-3.84	0.0232562	0.0310545	0.0205334	0.0266536	0.0256097	0.0347111	0.0241567	0.0142653	0.011	0.0255627	0.0316773	0.0380271	0.0305078	0.0348425	0.0537274	0.0280357	0.0178289	0.044186	0.0305118	0.0318797	0.0675529	0.0653372	0.013624	0.0423029	0.0281342	0.021027	0.00179671	0.0043988	0.0224571	0.034733	0.0170973	0.0351386	0.00205082	0.0298472	0.0240699	0.0197747	0.0139474	0.0078589	0.0275038	0.0248121	0.0114302	0.0063533	0.0185335	0.014443	0.00252223	0.0134301	0.0797813	0.0131074	0.0539782
-3.83	0.0239209	0.0305759	0.0202765	0.0265192	0.0256633	0.0336035	0.0242131	0.0142404	0.0109618	0.0251712	0.0322148	0.0385767	0.0307661	0.0351292	0.0557026	0.0283779	0.0178589	0.0450809	0.0297597	0.0326285	0.0679292	0.0640633	0.0134823	0.043982	0.0279584	0.02138	0.00181775	0.00418714	0.0218797	0.0340538	0.0183238	0.0352348	0.00197819	0.0298539	0.0243227	0.0196756	0.0139289	0.00780907	0.0278856	0.0237606	0.011484	0.00672303	0.018241	0.0150902	0.00255321	0.0143021	0.0783833	0.0132688	0.0551287
-3.82	0.0246246	0.0300933	0.0200517	0.026304	0.0256807	0.0324589	0.0243504	0.0141918	0.0109093	0.0247756	0.0326425	0.0393957	0.0309589	0.0354795	0.0578732	0.0291207	0.0179012	0.0458851	0.0289614	0.0333419	0.068065	0.0627437	0.0133277	0.045718	0.0276683	0.0216799	0.00185471	0.00398348	0.0213107	0.0333711	0.0196216	0.0352544	0.00190699	0.0298714	0.0245983	0.0196139	0.0140164	0.00777281	0.0281638	0.0226801	0.0115824	0.00708442	0.0179387	0.0158407	0.00258035	0.015244	0.0768088	0.0134205	0.0560706
-3.81	0.0253529	0.0296742	0.0198576	0.0260118	0.0256584	0.0312995	0.0245217	0.0141255	0.010845	0.0243823	0.0329538	0.0404474	0.0310885	0.0358822	0.0602018	0.0298061	0.017937	0.0465757	0.0281399	0.0340029	0.0679522	0.0614115	0.0131578	0.0474744	0.0272687	0.0219243	0.00190581	0.00379106	0.0207907	0.032695	0.020996	0.0351827	0.0018383	0.0299532	0.0249019	0.019632	0.014185	0.00775809	0.0283401	0.0215814	0.0117244	0.00743355	0.0176232	0.0166772	0.00260202	0.0162399	0.0750948	0.0135563	0.0567915
-3.8	0.0260877	0.0294606	0.0196962	0.0256479	0.0255944	0.0301526	0.0247208	0.0140489	0.0107751	0.0239999	0.0331458	0.041644	0.0311588	0.0363269	0.0626411	0.0304063	0.0179524	0.0471359	0.0273231	0.0345988	0.0675877	0.0601037	0.0129713	0.0492238	0.0267679	0.0221119	0.0019682	0.00361566	0.0203708	0.0320379	0.0224727	0.0350089	0.00177322	0.0301172	0.0252292	0.0196992	0.0144052	0.00778191	0.0284176	0.0204751	0.0118993	0.00776677	0.017297	0.0175821	0.00261707	0.0172737	0.0732828	0.0136703	0.0572837
-3.79	0.0268113	0.0293424	0.0195725	0.025219	0.025489	0.0290511	0.0249455	0.0139714	0.0107153	0.0236499	0.0332197	0.0429085	0.0311752	0.0367989	0.0651491	0.0308993	0.0179363	0.0475543	0.0265436	0.0351212	0.0669736	0.0588656	0.012768	0.0509435	0.0261773	0.0222432	0.0020388	0.00345884	0.0201011	0.0314145	0.0240668	0.0347264	0.00171281	0.03031	0.0255705	0.0197592	0.0146546	0.00789451	0.0284006	0.0193716	0.0120922	0.00808083	0.0169669	0.0185399	0.00262471	0.0183293	0.0714177	0.0137582	0.0575456
-3.78	0.0275077	0.0292233	0.0195015	0.0247323	0.025344	0.0280328	0.0251962	0.0139067	0.0106749	0.0233734	0.0331806	0.0441847	0.0311446	0.0372789	0.0676902	0.0312645	0.0178811	0.0478247	0.0258376	0.0355663	0.0661176	0.0577678	0.0125491	0.0526118	0.0255106	0.0223206	0.0021148	0.00331447	0.0200042	0.0308432	0.0257459	0.0343327	0.00165807	0.0305168	0.025914	0.01978	0.0149189	0.00809982	0.0282932	0.0182808	0.0122903	0.00837297	0.0166435	0.0195372	0.00262449	0.0193907	0.0695464	0.0138182	0.0575812
-3.77	0.0281632	0.0290859	0.0195513	0.0241956	0.0251627	0.0271337	0.0254767	0.0138742	0.0106402	0.0231605	0.033037	0.0454308	0.0310747	0.0377461	0.0702324	0.0314848	0.0177817	0.0479449	0.0252418	0.035936	0.0650324	0.0569765	0.0123176	0.0542049	0.0247841	0.0223496	0.0021939	0.00317881	0.0200644	0.030346	0.0274808	0.0338286	0.0016099	0.0307385	0.0262474	0.0197425	0.0151903	0.00836567	0.0280989	0.0172118	0.0124847	0.00864095	0.0163405	0.0205635	0.00261629	0.0204423	0.0677163	0.0138504	0.0574006
-3.76	0.0287658	0.0289263	0.0198383	0.0236168	0.0249496	0.0263725	0.0257953	0.0138809	0.0106025	0.0229548	0.0328018	0.0466146	0.0309714	0.0381817	0.072747	0.0315473	0.0176362	0.0479163	0.0247891	0.0362376	0.0637355	0.0567085	0.0120798	0.0556943	0.0240153	0.0223396	0.00227416	0.00305014	0.0202527	0.0299489	0.0292516	0.0332186	0.00156913	0.030978	0.026559	0.0196344	0.0154664	0.00870741	0.0278206	0.0161727	0.01267	0.00888322	0.0160742	0.02161	0.00260023	0.0214689	0.0659716	0.0138572	0.0570203
-3.75	0.029306	0.0287442	0.0202622	0.0230039	0.0247101	0.0257413	0.0261673	0.0139083	0.0105577	0.0227265	0.0324926	0.0477117	0.0308352	0.0385692	0.0752084	0.0314441	0.0174451	0.0477428	0.0245033	0.0364856	0.0622491	0.0568283	0.0118516	0.0570481	0.0232225	0.0223057	0.00235396	0.00292738	0.0205461	0.0296807	0.0310397	0.0325099	0.00153885	0.0312377	0.026838	0.0194482	0.0157592	0.00910772	0.0274611	0.0151713	0.0128442	0.00909892	0.0158704	0.0226696	0.00257673	0.0224563	0.06435	0.013843	0.056463
-3.74	0.0297765	0.028541	0.0207752	0.0223653	0.0244505	0.0252157	0.0266152	0.0139365	0.0105029	0.0224638	0.0321326	0.0487046	0.0306598	0.0388948	0.0775947	0.0311726	0.0172117	0.0474285	0.0243995	0.0367015	0.0605987	0.0571602	0.0116556	0.0582332	0.0224787	0.0222704	0.00243189	0.00280964	0.0209291	0.0295689	0.0328258	0.031713	0.00152481	0.0315183	0.0270746	0.0191804	0.016121	0.00952962	0.0270238	0.0142145	0.013008	0.00928799	0.0161009	0.0237363	0.00254642	0.0233911	0.0628794	0.0138141	0.0557582
-3.73	0.0301729	0.0283195	0.0213796	0.0217105	0.0241773	0.024773	0.0271633	0.0139529	0.0104363	0.0221632	0.031739	0.049583	0.0304371	0.0391472	0.0798887	0.0307356	0.0169417	0.046977	0.0244904	0.0369142	0.0588133	0.0576521	0.0114806	0.0592179	0.0218876	0.0222657	0.00250669	0.00269609	0.021392	0.0296336	0.0345894	0.0308404	0.00151877	0.0318189	0.0272605	0.0188308	0.0165238	0.00995525	0.0265139	0.0133091	0.013165	0.00945116	0.016704	0.0248057	0.00251017	0.0242614	0.0615769	0.0137794	0.0549413
-3.72	0.0304941	0.0280826	0.0220746	0.0210572	0.0238977	0.0244058	0.0278184	0.013949	0.0103572	0.021826	0.0313076	0.0503441	0.0301613	0.0393183	0.0820782	0.0301409	0.0166433	0.0463903	0.0248146	0.0371558	0.0569239	0.0582877	0.0113086	0.0599742	0.0212873	0.0223289	0.00257733	0.00258609	0.0219288	0.0298807	0.0363095	0.0299072	0.00151806	0.0321401	0.0273886	0.0184022	0.0169262	0.0103742	0.0259388	0.0124613	0.0133211	0.0095898	0.017386	0.0258748	0.00246898	0.0250571	0.0604585	0.013749	0.0540528
-3.71	0.0307424	0.0278327	0.0228519	0.0204649	0.0236193	0.024156	0.0285577	0.0139182	0.0102656	0.0214582	0.0308237	0.0509914	0.0298297	0.0394036	0.0841538	0.0294016	0.0163264	0.0456703	0.025486	0.0374541	0.054963	0.059039	0.0111343	0.0604795	0.0206734	0.0224913	0.00264303	0.00247918	0.0225368	0.0303	0.0379646	0.0289306	0.00152135	0.0324855	0.0274537	0.0179002	0.0173129	0.0107781	0.0253087	0.0116772	0.0134852	0.00970539	0.0181209	0.026944	0.00242392	0.0257698	0.0595786	0.0137344	0.0531364
-3.7	0.0309247	0.0275713	0.0237161	0.0200243	0.0233503	0.0240685	0.0293426	0.0138559	0.0101614	0.0210706	0.0302804	0.0515318	0.0294426	0.0394035	0.0861024	0.0285355	0.0160024	0.0448203	0.0264271	0.0378251	0.0529635	0.0598564	0.0109578	0.0607165	0.0200456	0.0227624	0.0027033	0.0023752	0.0232169	0.0308694	0.0395335	0.0279296	0.00152738	0.0328735	0.0274521	0.0173328	0.0176738	0.01116	0.0246367	0.0109627	0.0136703	0.00979878	0.0188888	0.0280203	0.002376	0.0263933	0.0590446	0.0137476	0.0522362
-3.69	0.0310525	0.0272989	0.0246657	0.0196582	0.023101	0.0240607	0.0301367	0.0137586	0.0100438	0.0206785	0.0296795	0.0519693	0.0290025	0.039324	0.0879017	0.0275656	0.015684	0.043846	0.0275097	0.0382753	0.0509582	0.0606892	0.0107817	0.0606747	0.0194057	0.0231304	0.00275797	0.00227454	0.0239721	0.0315617	0.040996	0.026926	0.00153498	0.0334587	0.0273821	0.0167098	0.0180007	0.0115137	0.0239391	0.0103244	0.0139006	0.00986933	0.0196702	0.0291215	0.00232607	0.0269234	0.0587396	0.013801	0.0513982
-3.68	0.0311431	0.0270172	0.0256625	0.0193149	0.0228838	0.0240979	0.0309105	0.0136249	0.00991266	0.0203026	0.0290285	0.0523005	0.0285142	0.039177	0.0895228	0.0265196	0.0153837	0.0427565	0.028689	0.0388155	0.0489785	0.0614953	0.010611	0.0603497	0.0187587	0.0235782	0.00280711	0.00218	0.024801	0.0323492	0.0423335	0.0259439	0.0015431	0.0341888	0.0272434	0.0160432	0.0182875	0.0118339	0.0232356	0.00979241	0.0142391	0.00991489	0.0204463	0.0302658	0.00227473	0.0273584	0.058508	0.0139082	0.050676
-3.67	0.0312177	0.0267311	0.0266794	0.0189865	0.0227122	0.0241788	0.0316404	0.0134544	0.0097691	0.0199696	0.0283403	0.0525157	0.0279838	0.0389809	0.0909368	0.0254322	0.0151141	0.0415642	0.0299357	0.0394786	0.0470534	0.062239	0.0104502	0.0597436	0.0181132	0.024093	0.00285093	0.00209265	0.0256893	0.0332063	0.0435294	0.025011	0.00155075	0.0349671	0.0270368	0.0153464	0.0185302	0.0121165	0.0225496	0.00957611	0.0147607	0.00993246	0.0211995	0.0314446	0.00222242	0.0276986	0.0582964	0.0140786	0.0501426
-3.66	0.0312974	0.0264499	0.0276994	0.0186727	0.0225945	0.0243166	0.0323072	0.0132485	0.00961624	0.019711	0.0276329	0.0526035	0.0274193	0.0387611	0.0921178	0.0243503	0.0148881	0.040286	0.0312248	0.0402702	0.0452124	0.0628892	0.0102992	0.0588648	0.0174816	0.0246691	0.00288941	0.00200922	0.0266135	0.0341099	0.0445699	0.0241597	0.00155705	0.035771	0.0267635	0.0146349	0.018728	0.0123584	0.0219084	0.0095295	0.0154171	0.00991906	0.0219138	0.0326316	0.00216929	0.0279462	0.0580896	0.0143055	0.0498902
-3.65	0.0313986	0.0261903	0.0287084	0.0183758	0.0225293	0.0245358	0.0328952	0.0130096	0.00945975	0.0195574	0.0269329	0.052554	0.0268303	0.0385596	0.0930446	0.0233515	0.0148956	0.0389425	0.0325344	0.041119	0.0435255	0.0634198	0.0101529	0.0577273	0.0168843	0.0253068	0.00292212	0.00192906	0.0275503	0.0350394	0.0454445	0.0234279	0.00156118	0.0365815	0.0264242	0.0139268	0.0188835	0.0125575	0.0213433	0.00958137	0.0161631	0.00987246	0.0225752	0.0338035	0.00211527	0.0281052	0.0578892	0.0145684	0.0499723
-3.64	0.0315323	0.0259811	0.0296928	0.0180988	0.0225095	0.024861	0.0333919	0.0127419	0.0093101	0.0195288	0.0262872	0.0523608	0.0262432	0.0385245	0.0937008	0.022534	0.0151565	0.0375599	0.0338458	0.0419612	0.042263	0.06381	0.0100052	0.0563507	0.0163559	0.0260111	0.00294817	0.00185237	0.0284807	0.0359763	0.0461464	0.0228389	0.00156241	0.0373825	0.026019	0.0132454	0.0190023	0.0127131	0.0208861	0.00967777	0.0169868	0.00979177	0.0231722	0.0349412	0.00206028	0.0281805	0.057686	0.0148469	0.0503347
-3.63	0.0317088	0.0258765	0.0306399	0.0178461	0.0225229	0.0252949	0.0337874	0.012451	0.00918634	0.0196296	0.0257685	0.0520224	0.0256943	0.0388361	0.0940758	0.0218749	0.0155077	0.0361707	0.0351441	0.0427579	0.0412314	0.0640452	0.00985179	0.054759	0.0159068	0.0267908	0.00296644	0.00177965	0.0293896	0.0369048	0.0466728	0.0223686	0.00156013	0.0381615	0.0255476	0.01262	0.0190899	0.0128257	0.0205586	0.00979451	0.0178665	0.00967686	0.0236958	0.0360281	0.00200441	0.0281778	0.0574541	0.0151257	0.0508711
-3.62	0.0319809	0.0259512	0.0315369	0.0176231	0.0225537	0.0258121	0.034075	0.012144	0.00910319	0.0198517	0.0254003	0.0515421	0.0251427	0.0392842	0.0941647	0.0212894	0.015901	0.0348176	0.0364185	0.0434808	0.0402541	0.0641174	0.00969051	0.0529801	0.0155222	0.0276566	0.00297583	0.00171153	0.0302652	0.0378109	0.0470255	0.0219706	0.00155386	0.0389114	0.0250106	0.0120775	0.0191489	0.0128968	0.0203597	0.00991565	0.0187835	0.00952726	0.0241399	0.0370483	0.00194792	0.0281026	0.0571759	0.0153929	0.0514913
-3.61	0.0328161	0.0262352	0.0323717	0.0174381	0.0225895	0.0263795	0.0342504	0.0118302	0.00904918	0.0201765	0.0251579	0.0509284	0.024573	0.0397721	0.0939687	0.0207345	0.0163104	0.0335567	0.037663	0.0441079	0.0393004	0.0640254	0.00952124	0.0510443	0.0152027	0.0286172	0.00297544	0.00164879	0.031098	0.0386833	0.04721	0.0216096	0.00154328	0.0396303	0.0244097	0.0116251	0.0191823	0.0129295	0.0202632	0.010029	0.0197233	0.00934313	0.0245014	0.0379872	0.00189123	0.0279604	0.0568514	0.0156397	0.0521285
-3.6	0.0338807	0.0267507	0.0331329	0.0173037	0.022624	0.026972	0.0343125	0.0115207	0.00900734	0.0205764	0.0250291	0.0501952	0.0239836	0.0402651	0.0934953	0.0201906	0.01672	0.0324539	0.0388775	0.044622	0.0383543	0.0637753	0.00934554	0.0489843	0.0149598	0.0296763	0.00296463	0.00159229	0.0318803	0.0395131	0.0472356	0.0212627	0.00152824	0.0403227	0.0237488	0.0112607	0.0191968	0.0129278	0.0202318	0.0101248	0.0206712	0.00912602	0.0247798	0.0388312	0.00183486	0.0277566	0.0564947	0.015859	0.052731
-3.59	0.0350019	0.0275604	0.0338092	0.0172409	0.0226574	0.027575	0.0342629	0.0112286	0.00896657	0.0210197	0.0250183	0.0493623	0.0233768	0.0407374	0.0927583	0.0196486	0.0171164	0.0315546	0.0400698	0.0450105	0.0374048	0.0633806	0.00916651	0.0468335	0.0148119	0.0308296	0.00294306	0.00154279	0.0326061	0.0402941	0.0471135	0.0209143	0.0015088	0.0409997	0.0230341	0.0109833	0.0192028	0.0128971	0.0202304	0.0101954	0.0216128	0.0088786	0.0249779	0.0395686	0.00177945	0.0274972	0.0561322	0.016046	0.0532567
-3.58	0.0361521	0.0286056	0.0343906	0.0172728	0.0226968	0.0281819	0.0341071	0.0109661	0.00891871	0.0214758	0.0251459	0.0484568	0.0227594	0.0411669	0.0917769	0.0191056	0.0174882	0.0308531	0.0412591	0.0452659	0.0364467	0.0628615	0.00898873	0.0446257	0.0147888	0.0320656	0.00291069	0.00150043	0.0332714	0.0410236	0.0468553	0.0205531	0.00148522	0.0416795	0.0222746	0.010771	0.0192153	0.0128435	0.0202319	0.0102349	0.0225333	0.00860445	0.0251013	0.0401895	0.00172665	0.0271895	0.0558022	0.0161981	0.0536722
-3.57	0.0373051	0.0297925	0.0348676	0.0173941	0.0227566	0.0287915	0.0338543	0.0107394	0.00885696	0.0219183	0.0254431	0.0475131	0.0221425	0.0415356	0.0905757	0.0185638	0.0178256	0.0303144	0.0424804	0.045385	0.0354799	0.0622445	0.0088182	0.0423946	0.0149618	0.0333673	0.0028678	0.00146432	0.0338734	0.0417028	0.0464708	0.0201718	0.00145793	0.042386	0.0214812	0.0106001	0.019261	0.0127743	0.020217	0.0102397	0.0234183	0.00830792	0.0251587	0.0406869	0.00168978	0.0268426	0.055554	0.0163149	0.0539515
-3.56	0.0384348	0.031071	0.0352321	0.0175709	0.022856	0.0294069	0.0335185	0.0105461	0.00877576	0.0223257	0.0259368	0.0465757	0.0215442	0.0418299	0.0891831	0.0180303	0.0181207	0.0299091	0.0437817	0.0453695	0.0345099	0.0615609	0.00866217	0.0401728	0.0155321	0.0347155	0.00281497	0.00143274	0.0344114	0.0423385	0.0459679	0.0197663	0.00142743	0.0431451	0.0206674	0.0104601	0.0194073	0.0126976	0.0201732	0.0102076	0.0242538	0.00799394	0.0251644	0.041056	0.00166221	0.0264681	0.055443	0.0163985	0.0540768
-3.55	0.0395155	0.0324067	0.0354769	0.0177735	0.0230058	0.0300346	0.033114	0.0103783	0.00867082	0.022681	0.0266239	0.0457003	0.0209963	0.0420406	0.0876301	0.0175176	0.0183675	0.0296195	0.0452045	0.0452252	0.0335455	0.0608454	0.0085288	0.0379926	0.0164671	0.0360908	0.00275304	0.00140377	0.0348855	0.0429441	0.0453539	0.0193351	0.00139414	0.0439768	0.0198489	0.0103495	0.0197318	0.0126217	0.0200932	0.0101389	0.0250271	0.00766791	0.0251592	0.0412954	0.00163601	0.0260807	0.0555183	0.0164539	0.0540377
-3.54	0.0405235	0.0337708	0.0355966	0.0179819	0.0232019	0.0306891	0.0326474	0.0102267	0.00853926	0.0229714	0.0274664	0.0449539	0.0205264	0.0421628	0.0859485	0.017042	0.0185622	0.0294306	0.046758	0.0449622	0.0325983	0.0601335	0.00842637	0.0358896	0.0176024	0.0374745	0.00268316	0.00137577	0.0352975	0.0435336	0.0446372	0.0188797	0.00135837	0.0448873	0.0190426	0.0102744	0.0201698	0.0125557	0.0199741	0.0100355	0.0257267	0.00733563	0.0252347	0.0414064	0.00161089	0.025702	0.0558071	0.0164889	0.0538314
-3.53	0.0414378	0.0351374	0.0355871	0.0181833	0.0234437	0.0314879	0.0321135	0.010084	0.00837964	0.0231878	0.0284133	0.0444086	0.0201134	0.0421963	0.0841984	0.0166116	0.0187031	0.0293201	0.0484168	0.0445943	0.0316804	0.0594597	0.00836413	0.0339632	0.0188812	0.0388487	0.00260671	0.00134751	0.0356494	0.0441063	0.0438301	0.0184044	0.00132044	0.0458672	0.0182661	0.0102541	0.0206561	0.0125085	0.0198168	0.0099013	0.0263426	0.0070032	0.0253407	0.0413938	0.00158706	0.0253959	0.0563093	0.0165135	0.0534623
-3.52	0.0422408	0.0364824	0.0354465	0.0183692	0.0237422	0.0324634	0.0315044	0.00994486	0.00819186	0.0233247	0.0294195	0.0441188	0.0197323	0.0421454	0.0825594	0.0162159	0.0187907	0.0292574	0.0501395	0.0441394	0.030804	0.0588558	0.00843634	0.0323421	0.0202699	0.0401961	0.00252533	0.0013182	0.0359435	0.0446432	0.0429496	0.0179164	0.00128073	0.0468959	0.0175368	0.0103176	0.0211638	0.0124905	0.0196255	0.00974248	0.0268669	0.006677	0.0254179	0.0412655	0.00156503	0.0253465	0.0570058	0.016535	0.0529414
-3.51	0.0429189	0.0377836	0.0351749	0.0185353	0.0240898	0.0334908	0.0308164	0.00980606	0.00797705	0.0233795	0.0304498	0.0440934	0.0193674	0.0420188	0.0808592	0.0158387	0.0188276	0.0292106	0.051885	0.0436196	0.029981	0.0583503	0.00859908	0.0308706	0.0217409	0.0415003	0.00244089	0.00128745	0.0361812	0.0451213	0.0420191	0.0174263	0.00123981	0.0479468	0.0169442	0.010451	0.0216752	0.0125378	0.0194073	0.00956726	0.0272938	0.00636401	0.0254541	0.041033	0.00154587	0.0254723	0.0578677	0.0165533	0.0522858
-3.5	0.0434624	0.0390203	0.0347748	0.01868	0.0244625	0.0345645	0.0300513	0.00966635	0.00773749	0.0233526	0.0314785	0.0442938	0.0190066	0.0418308	0.0790414	0.0154723	0.0188185	0.0291525	0.0536163	0.0430638	0.029224	0.0579742	0.00880761	0.0295429	0.0232692	0.0427456	0.00235554	0.00125523	0.0363627	0.0455215	0.0410696	0.0169473	0.00119849	0.0489909	0.0167389	0.0106112	0.0221748	0.0127273	0.0191718	0.00938631	0.0276194	0.00607256	0.0254467	0.0407119	0.00153197	0.0256961	0.0588631	0.0165608	0.0515181
-3.49	0.0438665	0.0401735	0.0342514	0.0188054	0.0248414	0.0356987	0.0292151	0.00952642	0.00747637	0.0232469	0.0324868	0.0446616	0.0186394	0.041601	0.0770977	0.0151192	0.0187699	0.0290635	0.0553002	0.0425175	0.0285479	0.0578454	0.00905743	0.0283884	0.0248317	0.0439173	0.00227187	0.00122185	0.0364862	0.0458292	0.0401414	0.0164949	0.00115783	0.0499986	0.0168517	0.0107724	0.022648	0.0129911	0.0189317	0.0092131	0.027842	0.00581474	0.0253966	0.0403231	0.00152438	0.0260405	0.0599622	0.0165476	0.0506666
-3.48	0.0441309	0.0412259	0.033612	0.0189165	0.0252119	0.0371131	0.0283175	0.00938914	0.00719766	0.0230679	0.0334618	0.0451414	0.0182573	0.0413559	0.0750261	0.0147944	0.0186908	0.0289385	0.0569065	0.0420167	0.027985	0.0585888	0.00934344	0.0274412	0.0264068	0.0450022	0.00219328	0.00118795	0.0365488	0.0460332	0.0392867	0.0160841	0.00111902	0.0509414	0.0170373	0.0109218	0.0230818	0.0133217	0.0187038	0.00906424	0.0279615	0.00561142	0.025308	0.0398953	0.00151965	0.0264902	0.0611388	0.0165053	0.0497659
-3.46	0.0442596	0.0421621	0.0328669	0.0190227	0.0255609	0.0388593	0.0273708	0.00925965	0.0069059	0.0228233	0.0343953	0.0456866	0.0178538	0.0411267	0.07283	0.014553	0.0185924	0.0288296	0.0584078	0.0415148	0.027951	0.0598059	0.00966037	0.0267435	0.0279749	0.045989	0.0021251	0.00115458	0.036547	0.0461254	0.0385733	0.0157267	0.00108243	0.0517923	0.0172821	0.0110523	0.0234648	0.013728	0.0185113	0.00895916	0.0279795	0.00548303	0.0251893	0.0394674	0.001515	0.0269937	0.0623726	0.0164276	0.0488598
-3.45	0.0442615	0.0429688	0.0320283	0.0191391	0.0258758	0.0406736	0.02639	0.00914543	0.00660608	0.022523	0.0352822	0.0462569	0.0174245	0.0409425	0.0705186	0.0145321	0.0184893	0.0286954	0.0597795	0.0409662	0.0284753	0.0611866	0.0100039	0.0266154	0.0295181	0.0468685	0.00207453	0.00112329	0.0364782	0.0461005	0.0380883	0.0154318	0.00104726	0.0525273	0.0175713	0.0111596	0.0237877	0.0142162	0.0183789	0.0089173	0.0278986	0.00541863	0.0250544	0.0390875	0.00150899	0.0275155	0.0636478	0.0163108	0.0480169
-3.44	0.0441495	0.0436351	0.0311107	0.0192884	0.0261452	0.0425166	0.0253927	0.00905695	0.0063034	0.0221792	0.0361173	0.0468157	0.0169674	0.0408173	0.0681062	0.0147021	0.0184007	0.0285007	0.0610007	0.0403566	0.0291909	0.0626835	0.0103714	0.0270113	0.031021	0.0476332	0.00204428	0.00109635	0.0363404	0.0459561	0.0379315	0.015209	0.00101243	0.0531253	0.0178892	0.0112415	0.0240438	0.0147842	0.0183099	0.00895159	0.027722	0.005396	0.0249259	0.0388086	0.0015008	0.0280317	0.0649512	0.016153	0.0473688
-3.43	0.0439389	0.044153	0.0301307	0.019495	0.0263588	0.0443614	0.0243986	0.00900831	0.00600316	0.0218064	0.0368916	0.0473301	0.0164827	0.0407425	0.0656118	0.0149696	0.0183521	0.0282448	0.0620541	0.0396859	0.0301395	0.0642648	0.0107633	0.027624	0.0324709	0.0482769	0.00203033	0.00107682	0.0361339	0.0456926	0.0381507	0.0150736	0.000977322	0.0535685	0.0182203	0.0112979	0.0242285	0.0154224	0.0182815	0.00906241	0.0274535	0.00540448	0.0248391	0.0386959	0.00149006	0.0285232	0.0662679	0.0159549	0.0470716
-3.42	0.0436446	0.0445175	0.0291061	0.0197613	0.026508	0.0461805	0.0234311	0.00900244	0.00571069	0.0214198	0.0375901	0.047772	0.0159733	0.0406946	0.0630581	0.0153003	0.0183707	0.0279325	0.062927	0.0389629	0.0314052	0.0659002	0.0111841	0.0284079	0.033858	0.0487949	0.00202951	0.00107412	0.0358607	0.0453131	0.0386744	0.0150473	0.000941715	0.0538426	0.0185499	0.0113312	0.02434	0.0161195	0.0182691	0.00923867	0.0270974	0.00544708	0.024849	0.0388097	0.00147673	0.0289744	0.0675781	0.0157192	0.0471002
-3.41	0.0432757	0.044727	0.0280561	0.0200702	0.0265857	0.0479462	0.0225196	0.00902408	0.00543125	0.0210306	0.0381942	0.0481186	0.0154445	0.0406478	0.0604716	0.0156489	0.0184679	0.0275723	0.0636117	0.0382035	0.0329834	0.0675607	0.0116421	0.0293328	0.0351751	0.0491841	0.00204136	0.00109653	0.0355253	0.0448243	0.0393917	0.0151498	0.000905646	0.0539368	0.0188641	0.0113658	0.0243791	0.016864	0.018256	0.00946393	0.0266588	0.00554814	0.0250284	0.0391283	0.00146101	0.029372	0.0688555	0.0154508	0.0473338
-3.4	0.0428333	0.044784	0.0270006	0.020407	0.026587	0.0496322	0.0216989	0.0090602	0.00517027	0.0206437	0.0386845	0.0483539	0.014904	0.0405802	0.0578831	0.015982	0.0186261	0.0271759	0.0641053	0.0374324	0.0348072	0.0692186	0.0121477	0.0303876	0.0364184	0.049444	0.00206579	0.00112803	0.0351343	0.0442536	0.0402182	0.0153812	0.000869315	0.053844	0.0191503	0.0114781	0.0243486	0.017645	0.0182316	0.00972164	0.0261441	0.00567978	0.0254291	0.0395696	0.00144329	0.0297045	0.0700694	0.0151574	0.047705
-3.39	0.0423137	0.0446951	0.0259598	0.0207619	0.0265092	0.051214	0.0209848	0.00910337	0.00493417	0.0202606	0.0390444	0.0484687	0.0143618	0.0404751	0.05533	0.0162794	0.0188152	0.0267581	0.06441	0.0366868	0.0368369	0.0708485	0.0127084	0.0315805	0.0375857	0.0495772	0.00210145	0.00116513	0.0346967	0.0438381	0.0410931	0.0157172	0.000833031	0.0535608	0.0193978	0.0115949	0.0242542	0.0184514	0.0181891	0.00999762	0.0255616	0.00582275	0.0260406	0.0400652	0.00142413	0.0299623	0.0711879	0.0148488	0.0482049
-3.38	0.0417149	0.0444718	0.0249542	0.0211282	0.0263522	0.0526704	0.0203581	0.00914928	0.00477695	0.0198859	0.0392614	0.0484609	0.0138296	0.0403202	0.0528556	0.0165273	0.0190088	0.0263362	0.0645326	0.0360316	0.0390513	0.0724266	0.0133266	0.0328892	0.0386757	0.0495895	0.00214902	0.00120653	0.0342229	0.0434645	0.0419699	0.0161238	0.000797164	0.0530876	0.019598	0.0116901	0.0241047	0.0192717	0.0181248	0.0102805	0.0249217	0.00597165	0.0268227	0.0405696	0.0014042	0.0301373	0.0721817	0.0145375	0.0488609
-3.37	0.0410388	0.04413	0.0240042	0.0215006	0.0261186	0.0539841	0.0197946	0.00919563	0.00468302	0.0195299	0.0393277	0.0483355	0.0133209	0.0401067	0.0504972	0.0167154	0.0191878	0.0259316	0.064483	0.0355759	0.0414417	0.0739312	0.0140026	0.034275	0.0396852	0.0494898	0.00221624	0.00125138	0.0337243	0.0430273	0.0428107	0.0165704	0.000762118	0.0524282	0.0197446	0.0117612	0.0239148	0.0200944	0.0180373	0.0105614	0.0242374	0.00612306	0.0277494	0.041051	0.00138424	0.0302222	0.0730266	0.0142361	0.0497298
-3.36	0.0402925	0.043688	0.0231302	0.0218749	0.0258142	0.0551429	0.0192789	0.00924153	0.00462015	0.0192096	0.0392398	0.0481045	0.0128502	0.0398292	0.0482813	0.0168368	0.0193381	0.0256233	0.064273	0.0354261	0.0440269	0.0753423	0.0147376	0.0357849	0.0406071	0.0492896	0.00229943	0.00129916	0.0332103	0.0425303	0.0435846	0.0170321	0.000728288	0.0515905	0.019834	0.0118094	0.0237108	0.0209075	0.017927	0.0108336	0.0235244	0.00627471	0.0288119	0.0414847	0.00137069	0.0302116	0.0737064	0.0139562	0.0508898
-3.35	0.0394873	0.0431628	0.0223531	0.0222485	0.0254483	0.0561407	0.0188017	0.00928718	0.00457662	0.0189449	0.0389994	0.0477868	0.0124316	0.0394852	0.0462515	0.0168877	0.0194489	0.0257644	0.0639155	0.0355702	0.0467515	0.076642	0.0155342	0.0375188	0.0414295	0.0490034	0.00238877	0.00134984	0.0326868	0.0419827	0.0442669	0.0174882	0.000696052	0.0505854	0.0198656	0.0118386	0.0235072	0.0216996	0.0177963	0.0110924	0.0228013	0.00642544	0.0299924	0.0418515	0.00137827	0.0301012	0.0742144	0.0137086	0.0524078
-3.34	0.0386378	0.0425656	0.0216954	0.0226198	0.0250348	0.0569793	0.0183572	0.00933361	0.00454489	0.0187512	0.0386127	0.0474084	0.0120792	0.0390756	0.0445246	0.0168672	0.0195124	0.0260808	0.0634234	0.0359022	0.0495992	0.0778149	0.0163959	0.0393128	0.0421363	0.04865	0.00248089	0.00140381	0.0321551	0.0413949	0.0448384	0.017921	0.000665912	0.0494276	0.019842	0.011856	0.0232802	0.0224595	0.0176483	0.0113347	0.0220901	0.00657542	0.0312493	0.0421359	0.00138888	0.0298882	0.0745501	0.0135047	0.054285
-3.33	0.037761	0.041901	0.0211867	0.0229887	0.0245927	0.0576695	0.0179431	0.00938262	0.00452154	0.0186313	0.0380906	0.0470028	0.0118658	0.0386045	0.0431535	0.0167776	0.019523	0.0264406	0.0628116	0.0363464	0.052556	0.0788484	0.0173273	0.0411113	0.0427097	0.0482533	0.00257434	0.00146078	0.0316145	0.0407774	0.0452854	0.0183152	0.000639794	0.0481351	0.0197692	0.0118738	0.0230083	0.0231771	0.0174871	0.0115592	0.0214172	0.00672659	0.0325372	0.0423263	0.00140254	0.0295714	0.0747102	0.0133557	0.0564485
-3.32	0.0368756	0.0411708	0.0210566	0.023354	0.0241474	0.058229	0.0175611	0.00943672	0.00450542	0.018575	0.0374485	0.0466123	0.011764	0.0380794	0.042094	0.0166241	0.0194775	0.0268208	0.0620989	0.036862	0.055607	0.0797334	0.0183352	0.0428841	0.0431327	0.0478382	0.00266818	0.00151897	0.0310717	0.0401396	0.0455992	0.0186573	0.000619993	0.0467286	0.0196565	0.0119143	0.0226844	0.0238436	0.0173168	0.0117659	0.0208153	0.0068865	0.0338186	0.0424152	0.00141941	0.0291519	0.0746812	0.0132694	0.058801
-3.31	0.0360013	0.0403772	0.0211236	0.0237109	0.0237259	0.0586698	0.0172175	0.00949908	0.0044966	0.0185685	0.0367065	0.0462909	0.0117085	0.0375113	0.0413497	0.0164148	0.0193759	0.0272037	0.0613106	0.0374234	0.0587354	0.080465	0.0194744	0.0446033	0.0433913	0.0474123	0.00276165	0.00157655	0.0305348	0.0394893	0.0457762	0.0189361	0.000602325	0.0452314	0.0195165	0.0120086	0.0223077	0.0244519	0.0171417	0.0119561	0.0203313	0.00709511	0.0350621	0.0423992	0.00143974	0.0286324	0.0744456	0.0132455	0.0612559
-3.3	0.0351584	0.0395237	0.0212905	0.0240511	0.023347	0.0589845	0.0169239	0.00957321	0.00449556	0.0186019	0.0358882	0.0461097	0.011692	0.0369143	0.0409192	0.0161615	0.0192214	0.0275729	0.0604816	0.0380112	0.0619452	0.0810428	0.0207857	0.0462428	0.0434754	0.0469579	0.00285409	0.00163237	0.0299819	0.0388327	0.0458168	0.019142	0.000584761	0.0436693	0.019364	0.0121613	0.021881	0.0249971	0.0169658	0.0121323	0.0200377	0.00735549	0.0362406	0.0422793	0.00146409	0.0280183	0.0739917	0.0132764	0.0637422
-3.29	0.0343849	0.0386163	0.0215204	0.0243659	0.0230148	0.0591509	0.0166969	0.00966257	0.00450265	0.0186713	0.0350199	0.0461566	0.0117211	0.0363048	0.0407738	0.0158794	0.0190171	0.0279139	0.0596594	0.0386101	0.0652639	0.0814717	0.0221887	0.0477781	0.0433799	0.0464507	0.00294485	0.00168579	0.0293949	0.038176	0.0457247	0.0192681	0.000566865	0.0420701	0.0192143	0.0123456	0.0214094	0.0254765	0.0167931	0.0122978	0.0199839	0.00763428	0.0373299	0.0420609	0.00149394	0.0273173	0.0733167	0.0133495	0.0662008
-3.28	0.034052	0.0376623	0.0217826	0.0246479	0.0227238	0.0591463	0.0165527	0.00976998	0.00451811	0.018777	0.0341271	0.046514	0.0118194	0.0357017	0.0408659	0.0155884	0.0187619	0.028215	0.0589053	0.0392073	0.0686256	0.0817631	0.0236703	0.0491873	0.0431051	0.0458764	0.00303323	0.0017366	0.0287668	0.0375273	0.045505	0.0193095	0.000548535	0.0404631	0.0191187	0.012539	0.0208999	0.0258897	0.0166279	0.0124591	0.0201139	0.00791812	0.0383086	0.0417537	0.00153123	0.0265395	0.0724266	0.0134518	0.0685817
-3.27	0.0338274	0.036671	0.0220529	0.0248901	0.0224669	0.0589547	0.0164966	0.0098974	0.00454232	0.018919	0.0332308	0.0472214	0.0119899	0.0351248	0.0411466	0.0153141	0.0184535	0.0284671	0.0582927	0.0397925	0.0720056	0.0819374	0.0252215	0.0504516	0.0426561	0.0452322	0.00311839	0.001785	0.0280943	0.0369001	0.0451628	0.0192642	0.000529825	0.0388796	0.019312	0.0127277	0.0203616	0.0262376	0.0164824	0.0126547	0.0203539	0.00819774	0.0391588	0.0413717	0.0015749	0.0256977	0.071334	0.0135715	0.0708418
-3.26	0.033706	0.035653	0.0223124	0.0250866	0.0222378	0.0585672	0.0165181	0.0100462	0.00457619	0.0190914	0.0323467	0.0482421	0.0122888	0.0345948	0.0415757	0.0150902	0.0180926	0.0286643	0.0578952	0.0403571	0.0753774	0.082031	0.0268328	0.0515558	0.0420437	0.0445243	0.00319935	0.00183166	0.0273766	0.0363161	0.0447011	0.0191325	0.000510893	0.0373536	0.0195253	0.0129015	0.0198052	0.02652	0.0164912	0.01299	0.0206571	0.00846569	0.0398664	0.0409325	0.00162217	0.0248072	0.0700568	0.0136989	0.0729447
-3.25	0.0336996	0.0346193	0.0225472	0.0252321	0.0220325	0.0579812	0.0166004	0.0102177	0.00462153	0.0192821	0.0314869	0.049487	0.0126693	0.0341312	0.0421229	0.0149621	0.0176823	0.0288034	0.0577637	0.0408946	0.0787119	0.0821028	0.0284939	0.0524885	0.0412839	0.0437655	0.00327505	0.00187732	0.0266149	0.0358083	0.0441214	0.0189177	0.000491976	0.0359254	0.0197439	0.0130523	0.0192436	0.026734	0.016679	0.0133788	0.0209907	0.0087154	0.0404211	0.0404572	0.00167107	0.0238857	0.0686166	0.0138267	0.0748608
-3.24	0.033792	0.0335819	0.0227471	0.0253235	0.0218488	0.0572003	0.0167277	0.010414	0.00468174	0.0194762	0.0306622	0.0508851	0.0131401	0.0337517	0.0427662	0.0149821	0.0172274	0.0288835	0.0579066	0.0414008	0.0819783	0.0822045	0.0301938	0.0532421	0.0403975	0.0429747	0.00334437	0.00192205	0.025812	0.0354217	0.0434242	0.0186255	0.000473343	0.0346569	0.0199557	0.0131733	0.0186924	0.026874	0.0168767	0.0137871	0.0213281	0.00894088	0.0408172	0.0399705	0.00172023	0.0229542	0.0670375	0.0139499	0.0765674
-3.23	0.0339445	0.0325526	0.022906	0.0253619	0.021687	0.0562332	0.0168868	0.0106404	0.00476307	0.0196598	0.0298835	0.0523876	0.0136988	0.0334706	0.0434895	0.0151858	0.016734	0.0289059	0.058291	0.041892	0.0851446	0.0823218	0.0319209	0.0538128	0.0394108	0.0421774	0.00340623	0.00196484	0.0249727	0.0352018	0.0426112	0.0182643	0.000455258	0.0336472	0.0201497	0.0132592	0.0181711	0.0269338	0.0170612	0.0142112	0.0216467	0.00913669	0.0410539	0.0395012	0.0017685	0.0220367	0.0653439	0.0140654	0.0780497
-3.22	0.0341301	0.0315447	0.0230216	0.025361	0.0215535	0.0550944	0.0170667	0.0109161	0.0048762	0.0198222	0.0291631	0.0539557	0.0143297	0.0333046	0.0442802	0.0155743	0.016209	0.0288731	0.0588634	0.0427093	0.0881779	0.082411	0.0336629	0.0541996	0.0383549	0.0414068	0.00345966	0.00200409	0.0241031	0.0351669	0.0416869	0.0178447	0.000438738	0.0329394	0.0203178	0.013306	0.017703	0.0269087	0.0172229	0.0146496	0.0219275	0.00929811	0.0411351	0.0390856	0.00181486	0.0211616	0.0635601	0.0141721	0.0793009
-3.21	0.0343357	0.0305786	0.0230948	0.0253416	0.0214752	0.0538031	0.017259	0.0112815	0.00503476	0.0199557	0.028519	0.055555	0.0150117	0.0332829	0.0451253	0.0161358	0.0156606	0.0287884	0.0595693	0.0437168	0.0910454	0.082447	0.0354068	0.0544046	0.0372662	0.0407122	0.00350385	0.00203829	0.023211	0.035292	0.040659	0.017379	0.000426425	0.0324399	0.0204549	0.0133111	0.0173077	0.0267965	0.0173557	0.0151016	0.0221552	0.00942117	0.0410698	0.0387779	0.00185837	0.0203623	0.0617078	0.0142712	0.0803226
-3.2	0.0345586	0.029701	0.0231301	0.0252873	0.0214818	0.0523834	0.0174576	0.0117177	0.00523852	0.0200559	0.0279783	0.0571539	0.0157244	0.0333871	0.0460077	0.0168677	0.0150976	0.0286552	0.0603631	0.0446778	0.0937153	0.082421	0.0371387	0.0544313	0.0361863	0.0401984	0.00353816	0.00206617	0.0223053	0.0355283	0.0395403	0.0168812	0.00041478	0.0320606	0.0205602	0.0132732	0.0169963	0.0265985	0.0174569	0.0155668	0.0223177	0.00950287	0.0408727	0.0386585	0.00189819	0.0196745	0.0598064	0.0143673	0.0811251
-3.19	0.0348128	0.0289501	0.0231349	0.0251769	0.0215442	0.0508635	0.0176605	0.0121851	0.0054695	0.0201215	0.027537	0.0587228	0.0164487	0.0335483	0.0469024	0.0177765	0.0145301	0.0284761	0.0612084	0.0455747	0.0961574	0.0823327	0.0388439	0.0542847	0.0351627	0.0399867	0.0035622	0.0020867	0.0213964	0.0358287	0.0383482	0.0163675	0.00040363	0.0317555	0.0206366	0.0131926	0.0167805	0.0263189	0.0175289	0.0160455	0.0224069	0.00954119	0.0405639	0.0388034	0.00193359	0.0191275	0.0578725	0.0144722	0.0817274
-3.18	0.0351345	0.0282609	0.0231188	0.0250066	0.0216367	0.0492755	0.0178933	0.0126672	0.00571562	0.0201543	0.0271615	0.0602336	0.0171673	0.0337324	0.0477788	0.0188572	0.0139692	0.028253	0.062077	0.0463981	0.0983441	0.0821857	0.0405067	0.0539707	0.0342488	0.0399897	0.00357574	0.00209909	0.0204961	0.0361577	0.0371059	0.0159229	0.000393029	0.0314967	0.0206917	0.0130707	0.016677	0.0259653	0.0175817	0.016538	0.0224181	0.00953513	0.0401676	0.039251	0.00196397	0.0187302	0.0559219	0.0146019	0.082161
-3.17	0.0355273	0.0275776	0.0230932	0.0247808	0.0217483	0.0476556	0.018335	0.0131536	0.00597029	0.0201617	0.026841	0.0616606	0.0178643	0.0339309	0.0486051	0.0200847	0.0134274	0.0279865	0.0629463	0.04714	0.100251	0.0819876	0.0421108	0.0534961	0.0335036	0.0401235	0.00357882	0.00210275	0.0196184	0.0364905	0.0358423	0.0156641	0.000383105	0.0312635	0.0207385	0.01291	0.0167007	0.0255485	0.017635	0.0170448	0.0223506	0.00948478	0.0397047	0.0399234	0.00198894	0.0184683	0.0539706	0.0147496	0.0824914
-3.16	0.0359604	0.026885	0.0230707	0.0245076	0.021872	0.0460454	0.0188752	0.0136356	0.00622901	0.0201677	0.0265918	0.0629799	0.0185257	0.0341455	0.0493532	0.0214298	0.0129209	0.0276775	0.0637981	0.0477932	0.101859	0.0817505	0.0436396	0.0528688	0.0329911	0.0403543	0.00357165	0.00209733	0.0187814	0.0368113	0.0345917	0.0154142	0.000374057	0.0310393	0.0207959	0.0127147	0.016856	0.0250821	0.017716	0.017566	0.0222072	0.00939122	0.0391823	0.0407463	0.00200825	0.0183146	0.0520364	0.0148918	0.082883
-3.15	0.0364063	0.0261824	0.0230678	0.0241982	0.022002	0.0444972	0.0194178	0.014105	0.00648821	0.0202108	0.0264114	0.0641699	0.0191394	0.034386	0.0500011	0.0228682	0.0124921	0.0273272	0.0646179	0.0483513	0.103151	0.0814929	0.0450759	0.0520981	0.0327752	0.0406615	0.00355462	0.00208269	0.0180157	0.037111	0.0333927	0.0151636	0.000366114	0.0308097	0.0208893	0.0125116	0.0171387	0.0245825	0.0178378	0.018102	0.0219948	0.00925645	0.0385919	0.0416513	0.00202191	0.0182406	0.0501393	0.0150128	0.0833881
-3.14	0.0368396	0.0254758	0.0231181	0.0238663	0.0221338	0.0430817	0.0199512	0.0145542	0.00674502	0.0202649	0.0262824	0.0652114	0.0196957	0.034676	0.0505335	0.0243791	0.0121624	0.0269379	0.0653949	0.0488087	0.104118	0.0812445	0.0464032	0.0511949	0.0329048	0.04103	0.00352839	0.00205894	0.0173653	0.037386	0.0322841	0.0149149	0.000359443	0.0305623	0.0210498	0.01228	0.0175414	0.0240683	0.0179831	0.0186538	0.021724	0.00908331	0.0379201	0.0425919	0.00203017	0.0182195	0.0483022	0.0151037	0.0838391
-3.13	0.0372369	0.0247754	0.0232579	0.0235298	0.0222646	0.0418744	0.0204703	0.0149765	0.0069972	0.0202934	0.0261999	0.0660873	0.0201874	0.0350594	0.0509416	0.0259428	0.0118923	0.0265139	0.0661226	0.0491611	0.104753	0.0810496	0.0476056	0.0501721	0.0333958	0.0414488	0.00349399	0.00202641	0.016838	0.0376371	0.031298	0.0146734	0.000354093	0.0302862	0.0213085	0.0120216	0.0180549	0.0235599	0.0181222	0.0192236	0.0214106	0.00887534	0.0371572	0.0435352	0.00203353	0.0182267	0.0465526	0.015159	0.0841597
-3.12	0.0375772	0.0240953	0.0234532	0.0232149	0.0223938	0.0408879	0.0209708	0.0153659	0.00724332	0.0202818	0.0261658	0.0667829	0.0206103	0.0355442	0.0512229	0.0275399	0.0116808	0.026062	0.0667998	0.0494058	0.105058	0.0809461	0.0486683	0.0490445	0.0342244	0.0419103	0.00345314	0.00198563	0.0164292	0.0378699	0.0304542	0.0144462	0.000350085	0.0299729	0.0216893	0.0117383	0.0186682	0.0230789	0.0182313	0.0198262	0.0210774	0.00863658	0.0362997	0.0444521	0.00203275	0.0182404	0.0449355	0.0151752	0.0843226
-3.11	0.0378433	0.0234534	0.0236619	0.0229514	0.0225221	0.0400679	0.0214495	0.0157179	0.00748296	0.020224	0.0261976	0.0672868	0.0209629	0.0360903	0.0513805	0.0291511	0.0115429	0.0255948	0.0674324	0.0495417	0.105036	0.0809188	0.0495782	0.0478294	0.035342	0.0424109	0.00340751	0.00193736	0.0162149	0.0380956	0.029758	0.0142373	0.000347542	0.029616	0.022202	0.0114313	0.0193701	0.0226495	0.0182944	0.0205451	0.0207603	0.00837145	0.0353503	0.0453148	0.00202893	0.0182423	0.0435789	0.015151	0.0843127
-3.1	0.0380212	0.0228698	0.0238618	0.0227527	0.0226494	0.0393659	0.0219037	0.0160289	0.00771714	0.0201182	0.0264505	0.067591	0.0212466	0.03667	0.0514229	0.0307566	0.0115017	0.0251404	0.0680355	0.0495706	0.104696	0.0809081	0.0503242	0.0465462	0.0366945	0.0429527	0.0033568	0.00188253	0.0163641	0.0383363	0.0292057	0.0140434	0.000346796	0.0292133	0.0228437	0.0111012	0.0201513	0.0223333	0.0183009	0.0213052	0.0205032	0.00808456	0.0343163	0.0460966	0.00202343	0.0182177	0.0426798	0.0150871	0.0841221
-3.09	0.0381012	0.0223635	0.0240377	0.0226422	0.0227706	0.0388478	0.0223319	0.0162968	0.00794874	0.0199668	0.0270221	0.0676919	0.0214652	0.0372708	0.0513638	0.0323369	0.0115629	0.0247454	0.0686399	0.0494966	0.10405	0.0808569	0.0508979	0.045217	0.0382303	0.0435484	0.00329967	0.00182219	0.0167286	0.0386375	0.0287907	0.0138551	0.000348358	0.02877	0.0236023	0.0107486	0.0210036	0.0222069	0.0182437	0.0220582	0.0203219	0.00778047	0.0332097	0.0467724	0.00201807	0.0181549	0.0420667	0.0149863	0.0837493
-3.08	0.0380781	0.0219446	0.0241774	0.0226777	0.0228749	0.0384232	0.0227335	0.0165207	0.0081834	0.019776	0.0276582	0.0675895	0.0216249	0.0378855	0.0512216	0.033872	0.0116985	0.0244107	0.0693018	0.0493275	0.103108	0.0807251	0.0512934	0.0438663	0.0399019	0.0442294	0.0032355	0.00175752	0.0171942	0.0390581	0.0285098	0.0136631	0.000352444	0.0283056	0.0244576	0.0103751	0.0219195	0.0221699	0.0181188	0.0227884	0.0201989	0.00746356	0.0320459	0.0473191	0.00201527	0.0180451	0.0415513	0.0148532	0.0831999
-3.07	0.037951	0.0216105	0.0242705	0.0229055	0.0229497	0.038018	0.0231096	0.0167014	0.00843003	0.0195569	0.0282949	0.0672888	0.0217342	0.0385004	0.0510192	0.0353425	0.0118766	0.0240846	0.0700392	0.0490741	0.101879	0.0804853	0.0515081	0.0425222	0.0416642	0.0450459	0.00316431	0.0016898	0.0177316	0.0395897	0.028369	0.0134608	0.000358652	0.0278328	0.0253839	0.00998277	0.0228913	0.0221956	0.0179243	0.0234822	0.0201223	0.00713776	0.0308432	0.0477169	0.00201844	0.0178821	0.0410768	0.014694	0.082488
-3.06	0.037724	0.0213496	0.0243093	0.0232684	0.0229852	0.0376319	0.0234634	0.0168408	0.00869876	0.0193268	0.0289091	0.066798	0.0218033	0.0390907	0.0507857	0.0367296	0.0120776	0.0237349	0.0707868	0.0487517	0.10037	0.0801198	0.0515421	0.0412162	0.0434744	0.0460185	0.00308651	0.00162031	0.0183238	0.040176	0.0284001	0.0132453	0.000366486	0.027331	0.0263544	0.00957449	0.0239101	0.0222735	0.0176609	0.0241282	0.0200944	0.00680649	0.0296208	0.0479492	0.00203086	0.0176619	0.0406226	0.014516	0.0816369
-3.05	0.0374059	0.0211493	0.0242883	0.0237307	0.0229757	0.03735	0.0238025	0.0169423	0.00899486	0.019113	0.0294829	0.066128	0.0218449	0.0396291	0.0505597	0.0380153	0.0122908	0.0233483	0.0714912	0.0483804	0.098587	0.0796194	0.051399	0.039985	0.0452918	0.0471013	0.00300278	0.00155036	0.0189552	0.0407804	0.0287128	0.0130163	0.000375757	0.0267884	0.0273467	0.00915391	0.0249657	0.0223922	0.0173311	0.0247169	0.0201268	0.00647252	0.0283969	0.0480036	0.00205347	0.0173834	0.0401824	0.0143259	0.0806815
-3.04	0.0370095	0.0210868	0.0242051	0.0242824	0.0229196	0.0372336	0.0241453	0.0170108	0.00931627	0.0189592	0.0300017	0.0652918	0.0218753	0.0400917	0.0503989	0.0391831	0.0125114	0.0229197	0.0721191	0.0479891	0.0965399	0.0789828	0.0510851	0.0388707	0.0470784	0.0482342	0.00291404	0.00148121	0.0196099	0.041383	0.0293709	0.0127758	0.000386583	0.0262082	0.0283407	0.00872535	0.026046	0.02254	0.0169396	0.025241	0.0202275	0.00613809	0.0271877	0.0478724	0.00208605	0.0170477	0.0397616	0.0141287	0.0796653
-3.03	0.0365517	0.0211145	0.0240605	0.0249236	0.0228194	0.0371537	0.024515	0.0170523	0.00965845	0.018904	0.0304534	0.0643037	0.0219166	0.040459	0.0503883	0.0402185	0.012739	0.0224472	0.0726483	0.0476411	0.0942409	0.0782161	0.050609	0.0379185	0.0487988	0.0493778	0.00282139	0.00141401	0.0202717	0.0419698	0.0302162	0.0125281	0.000399257	0.0256002	0.0293096	0.00829372	0.0271376	0.0227072	0.0164932	0.0256953	0.0203853	0.00580502	0.026008	0.0475525	0.00212762	0.016658	0.0393808	0.0139274	0.0786282
-3.02	0.036053	0.0211519	0.0238585	0.0256578	0.0226803	0.0370925	0.0249046	0.0170743	0.0100181	0.0189359	0.0308293	0.0631784	0.0219942	0.0407148	0.0506014	0.0411091	0.012978	0.0219316	0.0730643	0.047558	0.0917059	0.0773328	0.0499816	0.0371661	0.0504208	0.0505086	0.00272615	0.00134981	0.0209245	0.0425287	0.0311483	0.0122791	0.000414067	0.0249775	0.0302289	0.00786459	0.0282259	0.0228869	0.0160004	0.0260768	0.0205716	0.00547497	0.024872	0.0470456	0.00217624	0.0162198	0.0390859	0.0137238	0.0775937
-3.01	0.0355415	0.0211853	0.023607	0.0264846	0.0225098	0.0370321	0.0252952	0.0170856	0.0103934	0.019022	0.0311239	0.0619308	0.0221168	0.0408462	0.0510424	0.0418456	0.0132389	0.0213752	0.0733587	0.0477794	0.0889546	0.0763538	0.0492145	0.0366362	0.0519156	0.0516109	0.00262983	0.0012894	0.021553	0.0430491	0.0321202	0.0120371	0.00043113	0.0243554	0.0310801	0.00744419	0.0292957	0.0230755	0.0154711	0.0263847	0.0207554	0.00514952	0.0237936	0.0463581	0.00222972	0.0157405	0.0389659	0.0135195	0.0765768
-3	0.0350994	0.0212033	0.0233186	0.0273943	0.0223171	0.0369544	0.025681	0.0170972	0.0107839	0.0191412	0.031335	0.0605757	0.0222625	0.0408432	0.051692	0.0424221	0.013536	0.0207821	0.0735275	0.0480745	0.0860098	0.0753095	0.0483196	0.0363484	0.0532583	0.0526734	0.00253415	0.00123326	0.0221432	0.0435212	0.0331002	0.0118132	0.00045037	0.0237524	0.0318484	0.00703946	0.0303313	0.0232719	0.0149169	0.0266199	0.020912	0.00483032	0.0227862	0.045501	0.00228616	0.0152295	0.0391271	0.013317	0.0756056
-2.99	0.0348156	0.0211966	0.023011	0.0283692	0.0221126	0.036843	0.0260666	0.017123	0.0112175	0.0192822	0.0314638	0.0591281	0.0224006	0.0406994	0.0526129	0.0428365	0.0138788	0.0201575	0.073569	0.0483718	0.0828969	0.0742593	0.0473087	0.0363267	0.0544283	0.0536881	0.00244109	0.00118157	0.0226822	0.0439369	0.034063	0.0116223	0.000471635	0.0232031	0.0325224	0.00665808	0.0313176	0.0234772	0.0143503	0.0267854	0.0210229	0.00451901	0.0218633	0.0444891	0.00234405	0.0146977	0.0395692	0.0131206	0.0747559
-2.98	0.0345802	0.0211589	0.0227088	0.0293897	0.0219089	0.0366842	0.0264656	0.0171812	0.0116874	0.0194391	0.0315148	0.0576035	0.0225095	0.0404115	0.0542431	0.043091	0.0142627	0.0195077	0.0734813	0.0486418	0.0796434	0.0734051	0.0461933	0.0365567	0.0554098	0.0546531	0.00235295	0.00113499	0.0231589	0.0442901	0.0349866	0.0114852	0.000494831	0.0227742	0.0330941	0.00630842	0.0322403	0.0236943	0.0137859	0.0268862	0.0210743	0.00421729	0.0210397	0.043341	0.00240226	0.0141576	0.0401991	0.0129364	0.0741695
-2.97	0.034357	0.0210869	0.0224422	0.0304372	0.0217311	0.0364669	0.0269063	0.0172923	0.0121587	0.01961	0.0314951	0.0560183	0.022577	0.0399798	0.0564308	0.0431926	0.0146733	0.01884	0.0732599	0.0488659	0.0762785	0.0728942	0.0449849	0.0369843	0.0561918	0.0555764	0.0022725	0.0010967	0.0235639	0.0445771	0.0358524	0.011429	0.000519995	0.0224396	0.0335591	0.00599923	0.0330862	0.0239275	0.0132422	0.0269288	0.021057	0.00392676	0.0203557	0.0420776	0.00245995	0.0136229	0.0409455	0.0127723	0.0738216
-2.96	0.0341377	0.0209812	0.0222406	0.0314946	0.0217272	0.0361832	0.0274494	0.0174711	0.0126266	0.0197972	0.0314159	0.0543905	0.0225959	0.0394081	0.0588481	0.0431536	0.0150963	0.0181625	0.0728978	0.0490325	0.0728324	0.0725163	0.043696	0.0375594	0.056769	0.056468	0.00220336	0.00106826	0.0238903	0.0447956	0.0366446	0.0114806	0.000547357	0.02213	0.0339164	0.00573918	0.0338441	0.0241848	0.012755	0.0269217	0.0209651	0.003649	0.0198181	0.0407223	0.00251657	0.0131092	0.0417706	0.0126363	0.0735958
-2.95	0.0339172	0.0208466	0.0221243	0.032546	0.0218787	0.0358276	0.0281797	0.0177166	0.0130872	0.020008	0.0312937	0.0527393	0.0225615	0.0387035	0.0614287	0.0429918	0.0155206	0.0174839	0.0723868	0.0491368	0.0693359	0.0721949	0.0423401	0.0382422	0.0571415	0.0573159	0.00215162	0.00104456	0.0241331	0.044944	0.0373511	0.0116441	0.000577426	0.0218178	0.0341687	0.0055363	0.034505	0.0244805	0.0124085	0.0268753	0.0207964	0.00338539	0.0193593	0.0392998	0.00257189	0.012635	0.0426536	0.0125342	0.0734574
-2.94	0.0336925	0.0206932	0.0221077	0.0335759	0.0220482	0.0353975	0.0290996	0.018012	0.013538	0.0202569	0.0311468	0.0510856	0.0224708	0.0378761	0.064132	0.0427301	0.0159374	0.0168136	0.071719	0.0491805	0.0658198	0.071896	0.0409318	0.0389963	0.0573151	0.0581037	0.00212582	0.00102346	0.0242899	0.0450212	0.0379635	0.011895	0.00061117	0.0214894	0.0343222	0.00539824	0.0350617	0.0248426	0.012223	0.026801	0.0205517	0.0031372	0.0189695	0.0378358	0.00262595	0.0122346	0.0435815	0.0124672	0.0734135
-2.93	0.0334654	0.0205387	0.0222051	0.0345693	0.0222133	0.0348928	0.0301475	0.0183352	0.0139779	0.0205668	0.0309731	0.0494512	0.0223214	0.0369388	0.0669198	0.042394	0.0163399	0.016161	0.0708883	0.0491719	0.0623151	0.0715834	0.0394868	0.0397868	0.0573015	0.0588243	0.00212405	0.00100481	0.0243609	0.0450275	0.038478	0.0122028	0.000650207	0.0211364	0.0343862	0.00533295	0.0355085	0.0253099	0.0121303	0.0267083	0.0202346	0.00290554	0.0186613	0.0363565	0.00267871	0.0120019	0.0445461	0.0124313	0.0734872
-2.92	0.0332702	0.0204109	0.0224251	0.0355114	0.0223629	0.0343162	0.0312821	0.0186665	0.0144089	0.0209612	0.0307567	0.0478577	0.0221124	0.0359066	0.0697537	0.0420065	0.0167222	0.0155358	0.069892	0.0491253	0.0588523	0.0712201	0.0380218	0.0405808	0.0571184	0.0595615	0.00214082	0.000989144	0.0243493	0.0449667	0.0388949	0.0125435	0.000696555	0.0207547	0.0343721	0.00534721	0.0358405	0.025886	0.0120818	0.026602	0.0198512	0.00269135	0.0184594	0.0348895	0.00272947	0.0119636	0.0455422	0.0124195	0.0736885
-2.91	0.0331621	0.0203442	0.0227616	0.0363879	0.0224901	0.0336722	0.0324785	0.018991	0.0148375	0.0214457	0.030497	0.0463249	0.0218441	0.0347963	0.0725965	0.04158	0.0170793	0.0149463	0.0687314	0.049061	0.055462	0.070772	0.0365538	0.0413488	0.0567908	0.060312	0.00217222	0.000977118	0.0242612	0.0448465	0.0392187	0.0129	0.000751778	0.020344	0.0342919	0.00544349	0.0360529	0.0265349	0.01205	0.0264846	0.0194096	0.00249555	0.0183892	0.0334643	0.00277687	0.0120294	0.0465668	0.0124242	0.0739914
-2.9	0.0330467	0.0203622	0.0231967	0.0371856	0.022591	0.0329679	0.0337181	0.0192976	0.0152722	0.0220058	0.0302355	0.0448692	0.0215186	0.0336262	0.0754119	0.0411128	0.0174066	0.0144018	0.0674127	0.0490047	0.0521744	0.0702111	0.0351001	0.042065	0.0563532	0.0609724	0.00221392	0.000969179	0.0241055	0.0446785	0.0394561	0.0132594	0.000816969	0.019907	0.0343103	0.0056207	0.0361423	0.0272248	0.0120192	0.0263595	0.0189196	0.00232255	0.0184535	0.0321142	0.00281949	0.0121719	0.0476165	0.0124391	0.0743506
-2.89	0.0328974	0.020469	0.0237063	0.0378926	0.0226651	0.0322122	0.0349843	0.0195784	0.0157156	0.02262	0.0299899	0.0435037	0.0211401	0.0324152	0.0781651	0.0405919	0.0177005	0.0140532	0.0659477	0.0489882	0.0490204	0.069516	0.0336774	0.0427081	0.0558527	0.0615233	0.00226166	0.000965428	0.0238942	0.0444777	0.0396139	0.0136121	0.000893839	0.0194487	0.0344376	0.00587763	0.0361072	0.0279329	0.0119794	0.0262335	0.0183918	0.00217818	0.0186245	0.0308725	0.00285615	0.0123689	0.0486836	0.0124601	0.0747262
-2.88	0.0327171	0.0206634	0.0242644	0.0384987	0.0227149	0.0314172	0.0362628	0.0198278	0.0161605	0.0232659	0.0297369	0.0422409	0.0207146	0.0311834	0.0808225	0.0400002	0.0179573	0.0138392	0.0643543	0.0490595	0.0460321	0.0686728	0.0323048	0.0432613	0.0553431	0.0619476	0.0023119	0.000965818	0.023642	0.0442626	0.0396965	0.0139507	0.000985088	0.0189987	0.0345027	0.00620913	0.0359488	0.0286415	0.0119243	0.0261182	0.0178372	0.00205095	0.0188657	0.0297759	0.00288591	0.0125949	0.0497549	0.0124849	0.0750911
-2.87	0.0325137	0.0209493	0.0248469	0.0389962	0.0227455	0.0306012	0.0375403	0.0200411	0.0165955	0.0239212	0.0294748	0.0410986	0.0202505	0.0299514	0.0833521	0.0393221	0.0181742	0.0136384	0.0626567	0.0494764	0.0432436	0.0676747	0.0310319	0.0437124	0.054854	0.0622303	0.00236187	0.000970409	0.0233658	0.0440588	0.0397043	0.0142693	0.00109211	0.0187156	0.0344943	0.00660098	0.035671	0.029336	0.0118509	0.0260474	0.0173914	0.00193907	0.0191511	0.0288689	0.0029081	0.0128349	0.0508135	0.0125131	0.0754299
-2.86	0.0322982	0.0213413	0.0254335	0.03938	0.022766	0.0298056	0.038805	0.0202142	0.0170097	0.0245643	0.0291997	0.0401114	0.019758	0.0287413	0.085723	0.038546	0.0183486	0.0134444	0.0608855	0.0508552	0.0406934	0.0665219	0.0300445	0.0440537	0.0543719	0.0623602	0.0024095	0.0009795	0.0230849	0.0439197	0.0396346	0.0145636	0.00121483	0.0184422	0.0344018	0.00703561	0.03528	0.0300043	0.0117592	0.0260929	0.0170433	0.00184088	0.0194708	0.0281177	0.00292225	0.0130802	0.0518434	0.0125461	0.0757364
-2.85	0.0320838	0.0219039	0.0260083	0.0396479	0.0228006	0.0291165	0.0400462	0.0203428	0.0173939	0.0251756	0.0289038	0.0393417	0.019249	0.0275778	0.0879058	0.0376653	0.0184786	0.0132542	0.0590763	0.0525815	0.0384263	0.0652208	0.0292329	0.0442822	0.0538686	0.0623298	0.00245325	0.000993705	0.0228214	0.0439459	0.0394829	0.0148306	0.00135365	0.0181804	0.0342164	0.00749813	0.0347839	0.0306368	0.0116523	0.0262055	0.0166665	0.00175418	0.0198375	0.0275093	0.00292815	0.0133248	0.0528328	0.0125867	0.0760133
-2.84	0.0318853	0.0227105	0.0265602	0.0398006	0.0229632	0.0285347	0.0412543	0.0204222	0.0177403	0.0257376	0.0285778	0.0388315	0.0187368	0.0264897	0.0898728	0.0366782	0.0185632	0.0130678	0.0572677	0.0544992	0.0365025	0.0637838	0.0284715	0.0443993	0.0533242	0.0621366	0.00249201	0.0010145	0.0226019	0.0441191	0.039245	0.0150689	0.00150943	0.0179356	0.0339319	0.00797685	0.0341917	0.0312262	0.0115379	0.0263179	0.0162605	0.0016766	0.0202636	0.0270744	0.00292576	0.0135623	0.0537758	0.012639	0.0762712
-2.83	0.0317197	0.023641	0.0270818	0.039842	0.0233061	0.0279948	0.0424212	0.0204479	0.0180426	0.0262357	0.0282133	0.0385291	0.0182355	0.0255086	0.0915984	0.0355874	0.0186041	0.012889	0.0554991	0.0565909	0.0349997	0.0622282	0.0277475	0.0444103	0.0527291	0.0617826	0.00252508	0.00105066	0.0224598	0.0443341	0.0389185	0.0152787	0.00168322	0.0177162	0.033545	0.00846211	0.0335129	0.0317684	0.0114316	0.026406	0.0158259	0.00160608	0.0207148	0.0268932	0.00291525	0.0137861	0.0546735	0.0127069	0.0765306
-2.82	0.0316189	0.0246324	0.0275692	0.0397789	0.023683	0.0274793	0.0435414	0.0204162	0.0182952	0.0266581	0.0278034	0.0383593	0.0177598	0.0246527	0.0930593	0.0344001	0.0186271	0.012726	0.0538096	0.0588396	0.0339277	0.0605752	0.0270675	0.0443249	0.0520803	0.0612751	0.0025521	0.00110928	0.0224461	0.0445419	0.0385037	0.015462	0.00187612	0.0175496	0.0330555	0.00894533	0.0327564	0.032262	0.0113696	0.0264553	0.0153646	0.00154099	0.0211602	0.0270573	0.00289692	0.0139881	0.0555342	0.0127945	0.0768252
-2.81	0.0318085	0.0256527	0.0280221	0.0396205	0.024056	0.0269927	0.0446121	0.020325	0.0184942	0.0269964	0.0273429	0.0382776	0.0173244	0.0239048	0.0942357	0.0331266	0.0186993	0.012594	0.0522383	0.0612188	0.033256	0.0588491	0.0264441	0.0441561	0.0513787	0.0606266	0.00257292	0.00117764	0.0226568	0.0447188	0.0380046	0.0156237	0.00208918	0.0175052	0.032466	0.00941857	0.0319307	0.0327096	0.0114004	0.0264547	0.0148804	0.0014802	0.0215817	0.0275757	0.00287123	0.0141603	0.0563768	0.012904	0.0772095
-2.8	0.0321972	0.0266748	0.0284429	0.0393782	0.024418	0.0265544	0.045632	0.0201743	0.0186367	0.0272457	0.0268293	0.0382616	0.0169439	0.0232294	0.0951113	0.0317806	0.0187525	0.0125191	0.050823	0.0636926	0.0329646	0.0570764	0.0258659	0.0439209	0.0506278	0.0598548	0.00258758	0.00125248	0.0232349	0.0448489	0.0374292	0.0157719	0.00232336	0.0175583	0.0317817	0.00987428	0.0310437	0.0331187	0.0115121	0.026396	0.0143784	0.00142297	0.0219656	0.0284209	0.00283866	0.0142955	0.057255	0.0130307	0.0777634
-2.79	0.0326713	0.0276744	0.0288368	0.0390655	0.0247698	0.0262078	0.0465962	0.0199666	0.0187216	0.0274044	0.0262634	0.0383002	0.0166341	0.0225989	0.0956742	0.0303782	0.0187599	0.0125504	0.0495993	0.0662213	0.0330408	0.0552843	0.0253108	0.0436401	0.0498331	0.0589829	0.00259614	0.00133247	0.0241832	0.0449213	0.0367892	0.0159199	0.0025795	0.0177603	0.0310102	0.0103053	0.0301035	0.0335074	0.0116678	0.0262737	0.0138655	0.00136891	0.0223003	0.0295224	0.00279974	0.0143877	0.0583843	0.0131637	0.0785557
-2.78	0.0332064	0.0286306	0.0292158	0.0386971	0.0251192	0.025947	0.0474897	0.0197045	0.0187497	0.0274747	0.0256494	0.0383898	0.0164134	0.0219964	0.0959168	0.0289374	0.018719	0.012764	0.0485977	0.0687654	0.0334926	0.0534997	0.0247681	0.0433397	0.0490011	0.0580397	0.00259863	0.0014165	0.0254081	0.0449296	0.0360986	0.0160857	0.00285824	0.0181462	0.0301614	0.010705	0.029119	0.0339095	0.0118514	0.0260851	0.0133494	0.00131788	0.0225764	0.0308093	0.00275504	0.0144327	0.0597216	0.0132931	0.079557
-2.77	0.0337877	0.0295256	0.0297456	0.0382886	0.0254894	0.0257163	0.0482896	0.019388	0.0187255	0.0274606	0.0249955	0.0385344	0.0163043	0.0214118	0.0958367	0.0274779	0.0186298	0.0131989	0.0479517	0.0712879	0.0343357	0.0517482	0.0242357	0.0430523	0.0481396	0.0570618	0.00259498	0.00150365	0.0268588	0.0448748	0.0353709	0.0162839	0.00315998	0.0186437	0.029247	0.0110674	0.0281001	0.0343324	0.0120572	0.0258297	0.0128388	0.00126982	0.0227863	0.0322321	0.00270513	0.0144284	0.0611223	0.0134118	0.0806542
-2.76	0.0344016	0.0303448	0.0304106	0.0378563	0.02593	0.0254907	0.0489715	0.0190172	0.018663	0.0273675	0.0243142	0.0387479	0.0163287	0.0208393	0.095436	0.0260206	0.0184935	0.0138297	0.0487956	0.0737542	0.0355374	0.0500525	0.0237162	0.0428157	0.0472614	0.0560998	0.00258515	0.00159319	0.0285065	0.0447625	0.0346188	0.0165107	0.00348481	0.0191969	0.0282802	0.0113872	0.0270581	0.0347431	0.0122834	0.0255094	0.0123434	0.00122463	0.0229246	0.0337544	0.00265063	0.0143743	0.0625444	0.0135157	0.081745
-2.75	0.0350355	0.0310771	0.0310803	0.0374214	0.0264482	0.02526	0.0495137	0.0185942	0.0185874	0.0272012	0.0236215	0.0390633	0.0164924	0.0202767	0.0947222	0.0245874	0.0183122	0.0146151	0.0499455	0.0761319	0.0370116	0.0484362	0.0232154	0.0426562	0.0464115	0.0552275	0.00256915	0.00168403	0.0303316	0.0445908	0.033856	0.0167482	0.00383246	0.0197759	0.0272758	0.0116601	0.026006	0.035119	0.0125306	0.0251278	0.0118806	0.00118216	0.0229886	0.0353456	0.00259228	0.0142717	0.0639554	0.0136024	0.0827628
-2.74	0.0356783	0.0317144	0.0317443	0.0370572	0.026977	0.0250196	0.0498992	0.018124	0.0184972	0.0269686	0.0229359	0.0395632	0.016772	0.0197267	0.093707	0.0232019	0.0180886	0.0155169	0.0512642	0.0783898	0.0386747	0.0470315	0.0227398	0.0425864	0.0457153	0.0544887	0.00254718	0.0017746	0.0323222	0.0443516	0.033099	0.0169783	0.00420226	0.0203587	0.0262498	0.0118831	0.0249585	0.0354497	0.0128018	0.0246909	0.011568	0.00114223	0.0229779	0.0369778	0.00253095	0.0141238	0.0653251	0.0136713	0.0836657
-2.73	0.0363203	0.0322524	0.0323939	0.0367748	0.0274668	0.0247696	0.0501154	0.0176138	0.0183777	0.0266787	0.0222746	0.0404096	0.0171304	0.0192051	0.092407	0.0218903	0.0178261	0.0165083	0.052711	0.080497	0.0404645	0.04631	0.022294	0.0426275	0.0450945	0.053846	0.00251963	0.00186352	0.0344698	0.0440405	0.0323672	0.0171876	0.00459307	0.0209263	0.0252197	0.012054	0.023933	0.0357309	0.0131024	0.0242062	0.0113692	0.00110474	0.022895	0.0386241	0.00246773	0.0139353	0.0666263	0.013724	0.0844275
-2.72	0.0369537	0.0326897	0.0330196	0.036488	0.0278893	0.0245398	0.0501541	0.0170723	0.0182277	0.0263432	0.0216505	0.0416362	0.0175385	0.0187829	0.0908424	0.0206831	0.0175288	0.0175699	0.0542438	0.0824228	0.0423347	0.045723	0.0218788	0.0428234	0.0444447	0.0532699	0.00248718	0.00194969	0.0367668	0.0436567	0.0316824	0.0173667	0.00500333	0.021462	0.0242052	0.0121723	0.02295	0.0359633	0.0134393	0.0236839	0.0112206	0.00106981	0.0227452	0.0402579	0.0024041	0.0137123	0.0678345	0.0137637	0.0850353
-2.71	0.037573	0.0330284	0.0336113	0.0361852	0.0282258	0.0243933	0.0500121	0.0165104	0.0180527	0.0259762	0.0210702	0.0430864	0.017978	0.0185288	0.0890361	0.0196201	0.0172012	0.0186861	0.0558215	0.0841376	0.0442487	0.0451473	0.0214913	0.0432285	0.0437509	0.0527573	0.00245078	0.0020322	0.0392027	0.0432017	0.0310685	0.0175092	0.00543098	0.0219515	0.0232314	0.0122384	0.0220336	0.0361523	0.0138212	0.0231345	0.0111248	0.00103778	0.0225377	0.0418536	0.00234236	0.0134621	0.0689274	0.0137937	0.0854882
-2.7	0.0381751	0.0332741	0.0341598	0.0358637	0.0284628	0.0242527	0.0496906	0.0159418	0.0178611	0.0255944	0.0205353	0.0446548	0.0184386	0.018353	0.0870132	0.0187589	0.0168485	0.0198425	0.0574056	0.0856132	0.0461753	0.0445666	0.021127	0.0438477	0.0430168	0.0523194	0.00241171	0.00211026	0.0417645	0.0426781	0.0305511	0.0176107	0.00587353	0.0223832	0.0223308	0.0122543	0.0212091	0.036308	0.0142636	0.0225672	0.0110786	0.00100933	0.022287	0.0433863	0.00228643	0.0131931	0.069884	0.0138182	0.0857989
-2.69	0.0387599	0.0334358	0.0346572	0.0355157	0.0285918	0.0241031	0.0491955	0.0153866	0.0176637	0.0252163	0.0200464	0.046289	0.0189167	0.0182167	0.0847983	0.018184	0.0164761	0.021026	0.058962	0.0868243	0.0480879	0.0439735	0.0207825	0.0446195	0.0422526	0.0519773	0.00237163	0.0021832	0.044436	0.0420894	0.0301562	0.0176686	0.00632808	0.0227483	0.0215316	0.0122235	0.0204923	0.0364446	0.0148052	0.0219927	0.0110866	0.000985422	0.0220157	0.0448326	0.00224097	0.0129144	0.0706834	0.0138419	0.0859941
-2.68	0.0393291	0.0335282	0.0350978	0.0351321	0.0286077	0.0239449	0.0485372	0.0148709	0.0174735	0.0248623	0.0196074	0.0479542	0.0194173	0.0181189	0.0824152	0.018005	0.0160897	0.0222243	0.0604608	0.0877501	0.0499631	0.0433669	0.0204572	0.0454742	0.0414738	0.0517627	0.00233263	0.00225046	0.0471986	0.0414406	0.0299032	0.0176824	0.00679141	0.0230415	0.0208309	0.0121504	0.0198776	0.0365786	0.0154577	0.0214457	0.0111578	0.000967104	0.021752	0.046171	0.00220636	0.0126359	0.0713057	0.0138673	0.0861057
-2.67	0.0398951	0.0335723	0.0354787	0.0347055	0.0285092	0.0238142	0.04773	0.014402	0.0173073	0.024554	0.0192319	0.0496217	0.0199566	0.0180693	0.0798857	0.0183491	0.0156955	0.0234257	0.0618773	0.0883753	0.051781	0.0427458	0.0201538	0.0463582	0.0407005	0.0517199	0.00229724	0.00231156	0.0500309	0.040738	0.0297926	0.0176528	0.00726008	0.0232608	0.0202055	0.0120406	0.019339	0.0367271	0.0161693	0.0209575	0.0112636	0.000955023	0.021512	0.0473826	0.0021799	0.012369	0.0717338	0.0138927	0.0861544
-2.66	0.040582	0.0335896	0.035801	0.0342299	0.0282984	0.0238429	0.0467918	0.0139665	0.0171863	0.024313	0.0189636	0.0512665	0.0205364	0.0180854	0.0772312	0.0192436	0.0152997	0.0246193	0.0631919	0.0886908	0.0535252	0.0421001	0.0198792	0.0472287	0.0399605	0.0519048	0.00226836	0.00236605	0.0529093	0.0399905	0.0298002	0.0175824	0.00773051	0.0234082	0.0196386	0.0118997	0.0188437	0.0369104	0.0169049	0.0204989	0.0113738	0.000948884	0.021287	0.0484514	0.0021606	0.0121315	0.0719557	0.0139134	0.0861485
-2.65	0.041361	0.0335785	0.0360699	0.0337009	0.0279804	0.0238649	0.0457437	0.0135552	0.0171297	0.0241659	0.0188694	0.0528653	0.0211351	0.0182015	0.0744736	0.0205484	0.0149098	0.0257948	0.0643898	0.0886945	0.0551834	0.0414113	0.0196448	0.0480491	0.0392958	0.0523652	0.0022487	0.00241348	0.0558087	0.0392088	0.0298849	0.0174749	0.0081992	0.0234895	0.019122	0.0117312	0.0183649	0.0372208	0.0176435	0.0200616	0.0114727	0.000947446	0.0210576	0.0493648	0.00214952	0.0119521	0.0719663	0.0139244	0.086087
-2.64	0.0421254	0.0335179	0.0362942	0.0331159	0.0275632	0.0238655	0.0446087	0.0131648	0.0171482	0.0241859	0.0189451	0.0543967	0.0217328	0.0185019	0.0716365	0.022141	0.0145343	0.0269427	0.0654616	0.0883917	0.0567481	0.0406614	0.0194697	0.0487866	0.0387705	0.0531007	0.00223985	0.00245338	0.0587022	0.0384061	0.0299994	0.0173353	0.00866284	0.023515	0.0186521	0.0115357	0.0178849	0.0376394	0.018368	0.0196453	0.0115517	0.000949082	0.0208092	0.0501138	0.00214913	0.0118413	0.0717678	0.0139222	0.0859528
-2.63	0.0428496	0.0333897	0.0364811	0.0324741	0.0270574	0.0238342	0.0434116	0.0127953	0.0172472	0.0245252	0.0191708	0.0558397	0.0223135	0.0191056	0.068746	0.0239536	0.014184	0.028054	0.0664028	0.0877951	0.0582167	0.0398385	0.019389	0.0494121	0.0384299	0.0540575	0.00224141	0.00248526	0.0615622	0.0375984	0.0301002	0.0171695	0.00911848	0.0235	0.0182295	0.0113122	0.0173943	0.0380784	0.019062	0.0192503	0.0116053	0.000952291	0.0205347	0.0506931	0.00216223	0.0117882	0.07137	0.0139041	0.0857173
-2.62	0.0435132	0.0331844	0.0366306	0.0317766	0.0264762	0.0237631	0.0421778	0.012448	0.0174257	0.0250797	0.0195095	0.0571743	0.022862	0.0199797	0.0658307	0.025944	0.0138703	0.0291204	0.0672141	0.0869244	0.0595925	0.038936	0.0194684	0.0499003	0.0382408	0.0551678	0.00225136	0.00250859	0.0643609	0.036804	0.0301523	0.0169834	0.00956374	0.023469	0.01786	0.0110593	0.0168899	0.0385128	0.0197103	0.0188771	0.0116307	0.000955868	0.0202326	0.0511003	0.00218955	0.0117589	0.0707905	0.0138691	0.0853553
-2.61	0.0440973	0.0328982	0.0367355	0.031027	0.0258349	0.0236467	0.0409329	0.0121255	0.0176721	0.0257117	0.0199107	0.0583815	0.0233635	0.0210363	0.0629217	0.0280815	0.0136004	0.0301334	0.0679011	0.0858062	0.0608817	0.0379521	0.01973	0.0502303	0.0381509	0.0563753	0.002267	0.00252288	0.0670706	0.0360437	0.03013	0.0167832	0.00999687	0.0234664	0.0175578	0.0107767	0.0163733	0.0389213	0.0202985	0.018526	0.0116275	0.000958893	0.0199048	0.0513357	0.00222827	0.0117347	0.0700534	0.0138172	0.0848514
-2.6	0.0445856	0.0325313	0.0367895	0.0302309	0.0251511	0.0234824	0.0397023	0.0118321	0.0179672	0.0263737	0.0203361	0.059444	0.0238042	0.0222253	0.0600523	0.0303414	0.0133719	0.0310849	0.0684748	0.0844736	0.0620878	0.0368886	0.0201404	0.0503857	0.0381341	0.0576368	0.00228585	0.00252772	0.0696648	0.0353402	0.0300159	0.0165765	0.0104168	0.0235437	0.0173471	0.0104654	0.0158487	0.0392856	0.0208135	0.0181972	0.011597	0.00096068	0.0195554	0.051401	0.00227384	0.0117089	0.069188	0.0137498	0.0842009
-2.59	0.0449644	0.0320868	0.0367912	0.0293959	0.0244454	0.0232709	0.0385115	0.0115748	0.0182901	0.0270391	0.0207584	0.0603467	0.024171	0.0235163	0.0572587	0.0327023	0.0131748	0.0319662	0.0689504	0.0829658	0.0632068	0.0357508	0.0206663	0.050355	0.0381882	0.0589186	0.00230586	0.00252282	0.0721186	0.0347177	0.0297998	0.0163751	0.010823	0.0236737	0.0172559	0.0101273	0.0153214	0.0395914	0.021244	0.0178909	0.0115425	0.000960734	0.0191907	0.0512986	0.00232219	0.0116773	0.0682243	0.0136699	0.0834089
-2.58	0.0452236	0.0315706	0.0367454	0.0285312	0.0237421	0.0230158	0.0373884	0.0113952	0.018622	0.0276868	0.0211572	0.0610782	0.0244526	0.0248888	0.0545809	0.0351447	0.0129988	0.0327684	0.0693477	0.0813279	0.0642299	0.0345469	0.0212755	0.050132	0.0383464	0.0601936	0.00232545	0.00250805	0.0744095	0.0341985	0.0294776	0.0161994	0.0112156	0.023802	0.0172967	0.00976532	0.0147947	0.039829	0.0215807	0.0176073	0.0114687	0.000958724	0.0188182	0.0510306	0.00237037	0.0116373	0.0671866	0.0135817	0.0824899
-2.57	0.0453569	0.0309916	0.0366631	0.0276476	0.0230729	0.0227238	0.0363746	0.0114167	0.0189484	0.0282992	0.0215158	0.0616315	0.0246401	0.0263282	0.0520723	0.0376506	0.0128363	0.0334823	0.0696895	0.0796112	0.06515	0.0332876	0.0219421	0.0497156	0.0386694	0.0614397	0.00234336	0.0024835	0.076518	0.0337991	0.0290507	0.0160794	0.011595	0.0238997	0.0174494	0.00938318	0.0142709	0.0399937	0.0218165	0.0173474	0.0113822	0.00095447	0.0184463	0.0505989	0.00241632	0.0115867	0.0660891	0.0134907	0.0814674
-2.56	0.0453618	0.030362	0.0365617	0.0267565	0.0224756	0.0224043	0.035558	0.0115196	0.0192584	0.028861	0.0218206	0.0620049	0.0247274	0.0278237	0.049847	0.0402028	0.0126825	0.0340985	0.0700013	0.0778745	0.0659657	0.0319866	0.0226463	0.0491105	0.0391369	0.0626388	0.00235858	0.00244945	0.0784279	0.0335247	0.0285255	0.0160457	0.0119619	0.0239505	0.0176746	0.00898501	0.0137535	0.0400857	0.0219472	0.0171148	0.0112911	0.000947926	0.0180835	0.0500052	0.00245872	0.0115237	0.0649383	0.0134029	0.080373
-2.55	0.0452404	0.0296971	0.0364685	0.0258694	0.0219733	0.0220704	0.0349944	0.0116638	0.0195443	0.0293589	0.0220604	0.0622033	0.0247117	0.0293677	0.0481919	0.0427849	0.0125345	0.0346083	0.0703127	0.0761869	0.0666827	0.0306597	0.0233735	0.0483265	0.0396892	0.0637763	0.00237029	0.00240648	0.0801266	0.033366	0.0279123	0.0161045	0.0123173	0.0239445	0.0179343	0.00857537	0.013251	0.0401096	0.0219717	0.0169264	0.0112064	0.000939172	0.0177376	0.0492518	0.00249684	0.0114465	0.0637388	0.013324	0.079245
-2.54	0.0449988	0.0290099	0.0364511	0.0249984	0.0215566	0.0217387	0.0346229	0.0118418	0.0198014	0.0297818	0.0222269	0.0622389	0.0245937	0.0309564	0.0471475	0.0453814	0.0123912	0.0350034	0.0706985	0.0746365	0.0673144	0.0293257	0.0241125	0.047379	0.0402974	0.0648402	0.00237788	0.00235538	0.0816059	0.0333003	0.0272256	0.0162354	0.0126622	0.0238768	0.018201	0.00815909	0.0127808	0.0400741	0.0218915	0.0168361	0.0111427	0.000928409	0.0174143	0.0483425	0.0025305	0.0113535	0.0625001	0.013258	0.0781257
-2.53	0.0446474	0.0283038	0.0367113	0.0241575	0.0212061	0.0214312	0.0343829	0.0120482	0.0200271	0.0301202	0.0223146	0.0621315	0.024378	0.0325906	0.0464415	0.0479781	0.0122524	0.035277	0.0717001	0.0733519	0.0678836	0.0280065	0.0248551	0.0462886	0.040948	0.0658198	0.00238094	0.00229724	0.0828614	0.0332975	0.0264826	0.0164141	0.0129978	0.0237466	0.018456	0.00774107	0.0123723	0.0399938	0.0217116	0.0168459	0.0111209	0.000915944	0.0171272	0.0472831	0.00256008	0.0112427	0.0612409	0.0132064	0.077067
-2.52	0.0442006	0.0275738	0.0372501	0.0233726	0.0209115	0.0211754	0.0342511	0.012279	0.0202214	0.030367	0.0223212	0.0619093	0.0240729	0.0342822	0.045909	0.0505621	0.0121188	0.0354237	0.0731702	0.0724916	0.0684227	0.0267279	0.0255953	0.0450818	0.0416327	0.0667053	0.00237921	0.00223341	0.0838929	0.0333267	0.0257038	0.0166241	0.0133257	0.023557	0.0186871	0.00732627	0.0120699	0.0400008	0.0214399	0.0168787	0.0111695	0.000902193	0.0170563	0.0460822	0.00258634	0.0111123	0.0599923	0.0131683	0.0764903
-2.51	0.0436759	0.026815	0.0379192	0.0227314	0.0206744	0.0209972	0.0342244	0.0125317	0.0203866	0.0305166	0.0222476	0.0616057	0.0236914	0.0360602	0.0454797	0.0531229	0.0119923	0.0354404	0.0747015	0.0720494	0.0689738	0.0255185	0.0263364	0.0437907	0.0423454	0.0674865	0.00237264	0.00216552	0.0847038	0.0333609	0.0249117	0.0168555	0.0136484	0.023315	0.0188872	0.00691951	0.0119275	0.0400814	0.0210872	0.0168976	0.011314	0.000887677	0.0169921	0.0447514	0.00260969	0.0109607	0.0588006	0.0131411	0.076387
-2.5	0.0430933	0.0260268	0.0386818	0.0223538	0.0205098	0.0209003	0.0343139	0.0128048	0.0205275	0.0305661	0.022098	0.0612537	0.0232531	0.0379162	0.0451168	0.0556525	0.0118774	0.0353261	0.0762431	0.0718366	0.0695847	0.0244008	0.0271639	0.0424552	0.0430816	0.0681523	0.00236139	0.00209542	0.0853013	0.0333798	0.0241313	0.0171036	0.0139697	0.0230311	0.0190536	0.00652551	0.0119692	0.0401261	0.0206672	0.0168871	0.0115526	0.000873055	0.0169187	0.0433051	0.00262963	0.0107865	0.0577281	0.0131213	0.0763353
-2.49	0.0424737	0.0252121	0.0395261	0.0221154	0.0204232	0.0208612	0.0345257	0.0130968	0.0206522	0.0305151	0.0218799	0.0608789	0.0227876	0.0398119	0.0447926	0.0581477	0.0117877	0.0350822	0.0777621	0.0717045	0.0703005	0.0233831	0.0280118	0.0411237	0.0438391	0.0686909	0.00234582	0.00202486	0.0856955	0.0333688	0.0233885	0.0173682	0.0142945	0.0227196	0.0191871	0.00614881	0.0121785	0.0401147	0.0201965	0.0168375	0.0118619	0.000859568	0.0168279	0.0417609	0.0026451	0.0105889	0.056847	0.0131051	0.0762849
-2.48	0.0418376	0.0243765	0.0404449	0.0219236	0.020383	0.0208498	0.034828	0.013404	0.0207755	0.0303658	0.0216047	0.0604957	0.0223386	0.0417217	0.0444839	0.0606123	0.0117564	0.0347128	0.0792234	0.071566	0.0711541	0.0224642	0.0288317	0.0398562	0.0446179	0.0690906	0.00232654	0.00195523	0.0858994	0.0333195	0.0227098	0.0176596	0.0146277	0.0223981	0.0192927	0.00579378	0.0125476	0.0400295	0.0196952	0.0167422	0.012219	0.000853428	0.0167125	0.040139	0.00265516	0.0103673	0.0562213	0.0130881	0.076196
-2.47	0.0412039	0.0235283	0.0414322	0.0217555	0.0203603	0.020842	0.0351704	0.0137198	0.0209256	0.0301235	0.0212865	0.0601102	0.0219504	0.0436255	0.0441712	0.0630584	0.0117868	0.0342245	0.0805898	0.0713641	0.0721603	0.0216435	0.0296105	0.0387235	0.0454216	0.06934	0.0023044	0.00188732	0.0859275	0.0332279	0.0221195	0.0180177	0.0149713	0.0220883	0.019379	0.00546475	0.0130835	0.0398544	0.0191886	0.016597	0.0126063	0.000851815	0.0165672	0.0384622	0.00265919	0.010122	0.0558808	0.0130651	0.0760328
-2.46	0.0405903	0.0226778	0.0424821	0.0216022	0.0203392	0.0208201	0.0355144	0.0140355	0.0211189	0.0297963	0.0209429	0.0597257	0.0216263	0.0455046	0.0438392	0.0654982	0.0118416	0.0336261	0.0818241	0.0710579	0.0733198	0.0209241	0.0303369	0.0377987	0.0462575	0.0694295	0.00228064	0.00182157	0.085795	0.0331262	0.0216352	0.0185166	0.0153235	0.021819	0.0194591	0.00516603	0.0137974	0.0395767	0.018715	0.0164002	0.01301	0.000854688	0.0163888	0.0367555	0.00265686	0.00985363	0.0558083	0.0130298	0.0757666
-2.45	0.0400173	0.0218376	0.0435869	0.0214586	0.0203099	0.0207714	0.0358347	0.0143423	0.0213315	0.0293955	0.0205939	0.0593473	0.0213308	0.0473419	0.0434771	0.0679191	0.0119031	0.0329286	0.082892	0.0706177	0.0746295	0.0203117	0.0310008	0.0371325	0.047137	0.0693514	0.00225787	0.00175831	0.0855142	0.0333523	0.0212621	0.0191363	0.0156799	0.0216715	0.0195512	0.00490224	0.0146825	0.0391874	0.0183225	0.0161528	0.0134183	0.000862995	0.0161767	0.0350454	0.00264812	0.00956347	0.055957	0.0129766	0.0753757
-2.44	0.0395531	0.0210227	0.0447363	0.0213205	0.020266	0.020687	0.0361128	0.0146326	0.0215432	0.0289349	0.0202628	0.0589852	0.0210292	0.0491215	0.0430781	0.0702749	0.0119643	0.0321446	0.0837631	0.0700228	0.0760801	0.0198103	0.0315935	0.036731	0.0480741	0.0691009	0.00224594	0.00169783	0.0850894	0.0336145	0.0209896	0.0198009	0.0160355	0.0217519	0.0196797	0.00467875	0.0157088	0.0386818	0.018004	0.0158582	0.013821	0.000876213	0.0159324	0.0333584	0.00263313	0.00925326	0.056276	0.0129013	0.0748456
-2.43	0.039275	0.0202511	0.0459182	0.0211842	0.0202035	0.0205607	0.0363334	0.0149001	0.0217456	0.0284312	0.0199763	0.0586565	0.0206983	0.0508293	0.0426395	0.0725088	0.0120205	0.0312877	0.084413	0.069261	0.0776338	0.0194134	0.0321084	0.0365598	0.0490819	0.0686764	0.00225336	0.00164043	0.084514	0.0339022	0.0207952	0.0204732	0.0163852	0.0219741	0.0198722	0.00451104	0.0168394	0.0380591	0.0177176	0.0155223	0.0142085	0.000892857	0.0156599	0.03172	0.00261232	0.00892517	0.0567257	0.012802	0.0741684
-2.42	0.0390508	0.0195485	0.0471178	0.0210463	0.0201198	0.0203889	0.0364835	0.0151406	0.0219362	0.0279033	0.0197654	0.0583884	0.0203242	0.0524538	0.0421631	0.0745702	0.0120679	0.030372	0.0848239	0.0683275	0.0792334	0.0191022	0.0325416	0.0365688	0.0501688	0.0680807	0.00226854	0.00158633	0.0837737	0.0342163	0.0206521	0.0211358	0.0167247	0.0223374	0.020147	0.00443484	0.0180413	0.0373233	0.0174424	0.0151529	0.0145723	0.000911547	0.0153651	0.0301517	0.00258637	0.00858172	0.0572822	0.0126786	0.0733424
-2.41	0.038835	0.0189627	0.0483152	0.0209032	0.0200144	0.0201708	0.0365511	0.0153514	0.0221155	0.0273718	0.0196588	0.0582241	0.0198992	0.0539855	0.0416545	0.0764173	0.0121028	0.0294117	0.0849852	0.0672253	0.0808284	0.0188549	0.0328917	0.0367095	0.0513349	0.0673208	0.00228722	0.00153574	0.0828542	0.0345573	0.020536	0.0217777	0.0170503	0.0228789	0.0204998	0.00444073	0.0192878	0.0364824	0.0171704	0.0147594	0.0149047	0.000931267	0.015056	0.02867	0.00255628	0.0082257	0.0579344	0.0125324	0.0723718
-2.4	0.0386061	0.0185902	0.0494835	0.0207529	0.0198884	0.0199076	0.0365255	0.0155312	0.0222853	0.0268589	0.0196682	0.0582345	0.0194207	0.055417	0.0411238	0.0780155	0.0121219	0.0284201	0.0848939	0.0659643	0.0823786	0.0186564	0.0331606	0.0369504	0.0525734	0.066409	0.00230865	0.00148887	0.0817466	0.0349256	0.0204275	0.0223916	0.0173587	0.0236217	0.0209094	0.00454421	0.0205561	0.0355491	0.016901	0.0143536	0.015199	0.000951296	0.0147422	0.0272858	0.00252353	0.00786009	0.0586798	0.0123662	0.0712668
-2.39	0.0383478	0.0184927	0.0505922	0.0205967	0.0197449	0.0196026	0.0363977	0.0156804	0.0224474	0.0263873	0.0197802	0.058533	0.0188902	0.056742	0.0405857	0.0793362	0.0121226	0.0274097	0.0845547	0.0645608	0.0838501	0.0185019	0.0333532	0.0374685	0.0538737	0.0653634	0.00233258	0.00144593	0.0804496	0.0353222	0.0203133	0.0229722	0.0176469	0.0245363	0.0213506	0.0047408	0.021826	0.0345404	0.0166389	0.0140398	0.0154497	0.000971104	0.0144347	0.0260064	0.00249043	0.00748792	0.0595203	0.0121834	0.0700442
-2.38	0.0380497	0.0186585	0.051612	0.0204471	0.019589	0.0192612	0.0361606	0.0158006	0.0226043	0.0259796	0.0199692	0.0592662	0.0183127	0.0579539	0.0400596	0.0803575	0.012103	0.0263905	0.0839794	0.0630373	0.0852134	0.0183981	0.0334779	0.0380199	0.0552247	0.0642072	0.00235887	0.00140725	0.0789689	0.03575	0.0201855	0.0235171	0.0179117	0.0255655	0.021801	0.00501965	0.0230792	0.0334781	0.016394	0.0138938	0.0156525	0.000990268	0.0141481	0.0248379	0.00246054	0.00711223	0.0605265	0.0119883	0.0687295
-2.37	0.0377072	0.0189617	0.0525178	0.0203292	0.0194276	0.0188897	0.0358092	0.0158948	0.0227605	0.0256616	0.0202119	0.0605144	0.0176961	0.0590448	0.0395705	0.0810637	0.0120624	0.0253694	0.0831874	0.0614216	0.0864431	0.0183658	0.0335464	0.0385587	0.0566148	0.0629701	0.00238752	0.00137329	0.0773164	0.036214	0.0200416	0.0240262	0.01815	0.0266593	0.0222417	0.00536821	0.024299	0.03239	0.0161871	0.0137511	0.0158048	0.00100839	0.0139737	0.0237876	0.00243692	0.00673594	0.0619026	0.0117854	0.0673606
-2.36	0.037322	0.0193151	0.0532894	0.0202266	0.0192683	0.0184955	0.0353413	0.0159668	0.0229251	0.0254736	0.0204908	0.0621995	0.0170507	0.0600051	0.0391482	0.0814461	0.0120012	0.0243499	0.0822047	0.0597458	0.0875168	0.0184351	0.0335747	0.0390641	0.0580303	0.0616876	0.00241862	0.00134478	0.0755091	0.0367227	0.0198834	0.0245018	0.0183585	0.0277804	0.0226568	0.00577987	0.0254705	0.0313181	0.0160938	0.0136051	0.0159054	0.00102504	0.0139009	0.0228657	0.00241889	0.00636181	0.0632936	0.0115789	0.0659928
-2.35	0.0369028	0.0196855	0.0539113	0.0201236	0.0191178	0.0180862	0.0347577	0.0160225	0.0231146	0.0253978	0.0207938	0.0641718	0.0163887	0.0608243	0.0388248	0.081503	0.0119214	0.023333	0.0810635	0.0580463	0.0884154	0.0186231	0.0335848	0.0395214	0.0594549	0.0604022	0.0024522	0.00132293	0.0735676	0.0372883	0.0197172	0.024948	0.0185343	0.0288995	0.0230332	0.00625126	0.0265808	0.030363	0.0162335	0.0134578	0.0159552	0.00103977	0.0138755	0.0220866	0.00240405	0.00599236	0.0646449	0.0113726	0.0646943
-2.34	0.0364661	0.02005	0.0543724	0.0200161	0.0189803	0.0176692	0.034062	0.0160729	0.0233563	0.0253993	0.0211134	0.0663031	0.0157235	0.0614918	0.0386264	0.0812398	0.0118273	0.0223193	0.0798014	0.0563637	0.0891232	0.0189811	0.0336157	0.039921	0.0608711	0.0591655	0.00248757	0.00130967	0.0715157	0.0379277	0.0195532	0.0253702	0.0186753	0.0299931	0.0233601	0.00678086	0.0276189	0.0295872	0.0165195	0.0133269	0.0159564	0.0010521	0.0139005	0.0214701	0.00239108	0.00562983	0.0659304	0.0111699	0.0635108
-2.33	0.0360377	0.0203906	0.0546661	0.0199049	0.018857	0.0172519	0.033261	0.0161408	0.0236846	0.0254658	0.0214462	0.0684997	0.0150696	0.0619982	0.0385626	0.0806693	0.0117278	0.0213105	0.0784614	0.0547465	0.0896283	0.0195626	0.033701	0.0402597	0.0622727	0.0580461	0.00252305	0.00130827	0.0694451	0.0386671	0.0194044	0.0257728	0.0187807	0.0310415	0.0236284	0.00736772	0.0285762	0.0289174	0.0169156	0.0132576	0.0159132	0.00106158	0.0139857	0.0210382	0.00238044	0.00527623	0.0671319	0.0109734	0.062438
-2.32	0.0356505	0.0206932	0.0547899	0.0197941	0.0187474	0.016844	0.0323646	0.0162352	0.0241152	0.0255909	0.021793	0.070692	0.0144419	0.0623364	0.0386208	0.0798112	0.0116448	0.0203098	0.0770902	0.053266	0.0899227	0.020227	0.0338077	0.04054	0.0636705	0.0571531	0.00255662	0.00132372	0.0675456	0.0396312	0.0192864	0.0261575	0.0188515	0.0320288	0.0238311	0.0080107	0.0294467	0.028337	0.0174028	0.0132422	0.0158311	0.00106776	0.0142227	0.0208021	0.00237862	0.00493338	0.0682408	0.0107858	0.0614535
-2.31	0.0353355	0.0209478	0.0547456	0.0196899	0.0186515	0.0164747	0.0313859	0.016337	0.0246299	0.0257687	0.02216	0.0728263	0.0138579	0.0625028	0.0387718	0.0786917	0.0115983	0.0193222	0.0757389	0.0520815	0.0900032	0.020943	0.0339022	0.0407717	0.0650262	0.0566887	0.00258672	0.00135566	0.0656075	0.040888	0.0192177	0.0265225	0.0188906	0.0329423	0.0239627	0.00870813	0.0302269	0.0278559	0.0179515	0.013243	0.0157167	0.00107028	0.0147873	0.0207466	0.00238705	0.00460309	0.069258	0.010609	0.0605519
-2.3	0.0351111	0.0211477	0.0545389	0.0196003	0.0185716	0.0162197	0.0303415	0.0164357	0.0251983	0.0259871	0.0225616	0.0748609	0.0133491	0.0624977	0.0389802	0.0773437	0.0115732	0.0183536	0.0744698	0.0514556	0.0898711	0.0216923	0.0339669	0.0409724	0.0662578	0.0568448	0.00261229	0.00139846	0.0636053	0.0422534	0.0192237	0.0268634	0.0189034	0.0337732	0.0240191	0.0094575	0.0309157	0.0274879	0.0185374	0.0132528	0.0155772	0.00106882	0.0154689	0.0208297	0.00239609	0.00428703	0.070195	0.0104439	0.0597561
-2.29	0.0349843	0.0212899	0.0541796	0.0195652	0.0185129	0.0160423	0.0292515	0.0165265	0.0257951	0.0262266	0.0230276	0.0767635	0.0129809	0.0623265	0.0392123	0.0758063	0.0115555	0.0174116	0.0733991	0.0513608	0.0895326	0.0224584	0.0339905	0.0411707	0.06731	0.0574631	0.00263271	0.00144782	0.0615378	0.0436997	0.0193485	0.0271762	0.0188976	0.0345164	0.0239978	0.0102554	0.0315142	0.0272375	0.0191428	0.0132808	0.01542	0.00106316	0.016215	0.0210002	0.00240256	0.0039858	0.0710732	0.0102894	0.059123
-2.28	0.0349689	0.0213748	0.0536807	0.0199493	0.0184858	0.0158789	0.0281382	0.0166065	0.0264015	0.0264655	0.0236061	0.0785108	0.0127422	0.0619996	0.0394395	0.0741242	0.0115399	0.0165044	0.072769	0.0515262	0.0889985	0.0232262	0.0339648	0.0414095	0.0681476	0.0582996	0.00264772	0.0015007	0.0594083	0.0452112	0.0196749	0.0274589	0.0188842	0.0351719	0.0238976	0.0110972	0.032025	0.0270886	0.0197542	0.0133535	0.0152529	0.00105313	0.0170147	0.021213	0.00240482	0.00369886	0.0719245	0.0101431	0.0587049
-2.27	0.0351816	0.0214064	0.0530589	0.0204402	0.0185213	0.015712	0.027021	0.0166735	0.0270028	0.0266834	0.0243132	0.0800874	0.01257	0.0615326	0.0396391	0.0723486	0.0115237	0.0156414	0.0726128	0.0518085	0.0882845	0.0239816	0.0338836	0.0417424	0.0687463	0.0592228	0.00265745	0.001555	0.0572252	0.046769	0.0202604	0.0277119	0.0188791	0.0357454	0.0237186	0.0119773	0.0324502	0.0270076	0.0203609	0.013502	0.0150846	0.00103869	0.0178595	0.0214345	0.00240164	0.0034258	0.0727895	0.0100023	0.058491
-2.26	0.0359787	0.021392	0.0523337	0.0209641	0.0187053	0.0155345	0.025909	0.0167257	0.0275871	0.0268624	0.0251114	0.0814859	0.0124443	0.0609451	0.0397938	0.0705374	0.0115053	0.0148342	0.0726589	0.0521463	0.0874099	0.0247126	0.0337427	0.0422092	0.0690895	0.0601554	0.00266268	0.00160924	0.0550021	0.0483504	0.0210373	0.0279381	0.0189157	0.036251	0.0234625	0.0128888	0.0327906	0.0269556	0.0209548	0.0137119	0.014925	0.0010199	0.0187417	0.0216407	0.00239208	0.00316672	0.0737086	0.00986533	0.0585002
-2.25	0.0370813	0.0213429	0.0515266	0.021511	0.019021	0.015342	0.0248018	0.0167623	0.0281452	0.0269869	0.0259652	0.0827064	0.0123639	0.060258	0.0398925	0.0687615	0.0114832	0.0140989	0.0727552	0.0524998	0.0863985	0.025409	0.0335383	0.0428056	0.0691674	0.0610409	0.00266541	0.0016623	0.0527579	0.0499323	0.0219275	0.0281425	0.0190908	0.0367142	0.023133	0.0138239	0.0330435	0.0268989	0.0215298	0.0139506	0.014788	0.000996915	0.0196537	0.0218153	0.00237549	0.00292229	0.0747007	0.00973113	0.0589721
-2.24	0.038256	0.0212758	0.0506882	0.0220701	0.0193918	0.0151325	0.0236952	0.0167832	0.0286702	0.0270441	0.0268523	0.0837563	0.0123418	0.0594906	0.0399311	0.0671271	0.0114561	0.013458	0.0728321	0.0528367	0.085277	0.0260633	0.0332676	0.0434979	0.0689785	0.0618344	0.00266687	0.00171334	0.0505179	0.0514931	0.0228858	0.0283336	0.0194688	0.0371736	0.0227362	0.0147738	0.0332026	0.0268123	0.0220821	0.0142022	0.0146983	0.000970014	0.0205891	0.0219468	0.00235156	0.0026941	0.0757504	0.0095997	0.0600412
-2.23	0.0394486	0.0212137	0.0499908	0.0226303	0.0197909	0.0149062	0.0225868	0.0167896	0.0291573	0.0270239	0.0277548	0.0846507	0.0124113	0.0586569	0.0399154	0.065822	0.0114227	0.0129223	0.0728441	0.0531294	0.084076	0.026671	0.0329285	0.0442533	0.0685284	0.0624999	0.00266514	0.00176169	0.0483141	0.0530132	0.0238835	0.0285267	0.0199445	0.0376566	0.0222793	0.0157289	0.0332597	0.0266792	0.0226102	0.0144619	0.0147064	0.000939578	0.0215422	0.0220278	0.00232027	0.00248373	0.076828	0.00947216	0.061353
-2.22	0.0406278	0.0211856	0.0492721	0.0231804	0.0202047	0.0146662	0.0214767	0.0167842	0.0296039	0.0269191	0.0286568	0.0854127	0.0125925	0.0577654	0.0398639	0.0649844	0.0113819	0.0124705	0.0727566	0.0533537	0.08283	0.0272315	0.0325197	0.0450491	0.0678301	0.0630095	0.00265826	0.0018068	0.0461877	0.0544732	0.0248992	0.0287491	0.0204598	0.0381418	0.0217685	0.0166794	0.0332061	0.0264908	0.0231144	0.01473	0.0148417	0.00090609	0.0225076	0.0220547	0.00228196	0.00228993	0.0779109	0.00935136	0.0627715
-2.21	0.041768	0.0212141	0.0484851	0.0237098	0.020623	0.0144196	0.0203681	0.0167712	0.0300125	0.0267258	0.0295433	0.0860759	0.0128507	0.0568203	0.0397951	0.0644688	0.0113328	0.0120797	0.0725433	0.0534887	0.0815802	0.0277489	0.0320416	0.0458702	0.0669048	0.0633438	0.00264512	0.00184821	0.0441916	0.0558531	0.0259169	0.0290428	0.0209924	0.0385816	0.0212078	0.0176153	0.033035	0.0262448	0.0235976	0.015011	0.0150699	0.000870128	0.0234785	0.0220277	0.00223727	0.00211104	0.0789878	0.00924424	0.0642363
-2.2	0.042847	0.0212988	0.0476207	0.0242094	0.0210386	0.014181	0.0192662	0.0167569	0.0304007	0.0264432	0.0304	0.086686	0.0131484	0.0558242	0.0397002	0.0641087	0.0112745	0.0117385	0.0721846	0.0535176	0.0803784	0.0282351	0.0314961	0.0467057	0.0657825	0.0634914	0.00262508	0.0018854	0.0423942	0.0571305	0.0269248	0.02944	0.0215264	0.0389366	0.0206016	0.0185272	0.0327427	0.0259446	0.0240642	0.0153214	0.0153867	0.000832333	0.0244455	0.0219512	0.00218716	0.0019464	0.0800584	0.00916578	0.0657005
-2.19	0.0438464	0.0214211	0.0466742	0.0246713	0.0214471	0.0139813	0.0181783	0.0167489	0.0308024	0.0260735	0.0312143	0.0873012	0.0134617	0.0547794	0.0395573	0.0638192	0.0112066	0.0114422	0.0716679	0.0534279	0.0792877	0.028713	0.0308877	0.0475464	0.0645058	0.0634486	0.00259777	0.00191781	0.0408751	0.0582817	0.0279152	0.0299203	0.0220482	0.0391809	0.0199557	0.019407	0.0323302	0.0255986	0.024519	0.0157563	0.0158205	0.000793387	0.0253964	0.0218339	0.00213296	0.00179573	0.0811424	0.00912351	0.0671244
-2.18	0.0447522	0.0215594	0.0456449	0.0250897	0.0218481	0.0138609	0.0171136	0.0167554	0.0311888	0.025622	0.0319766	0.0879776	0.0137721	0.0536895	0.0393546	0.0635503	0.0111284	0.0111888	0.0709863	0.0532115	0.0783565	0.0292144	0.0302232	0.0483829	0.0631347	0.0632195	0.00256308	0.00194476	0.0396932	0.0592823	0.0288847	0.0304312	0.0225451	0.0392986	0.0192771	0.0202482	0.0318033	0.0252196	0.0249635	0.0162956	0.0163261	0.000753985	0.0263181	0.0216885	0.00207641	0.00165872	0.0823309	0.00910147	0.0684753
-2.17	0.0455555	0.0216952	0.0445356	0.0254609	0.0222443	0.0138237	0.0160829	0.0168505	0.0315166	0.0250969	0.0326781	0.0887375	0.0140643	0.0525598	0.0390878	0.0632668	0.0110386	0.0109771	0.0701389	0.0528655	0.0775672	0.0297587	0.0295122	0.0492039	0.0617425	0.0628149	0.00252115	0.00196556	0.0388421	0.0601091	0.0298343	0.0309284	0.0230059	0.039281	0.0185739	0.0210475	0.0311731	0.0248239	0.0253949	0.0168408	0.0168559	0.000714853	0.0271979	0.0215332	0.00201974	0.00153487	0.0836837	0.00908544	0.0697278
-2.16	0.0462521	0.0218127	0.0433524	0.0257833	0.0226349	0.0138647	0.0150983	0.0170704	0.0317664	0.0245087	0.0333037	0.0895521	0.0143259	0.0513975	0.0387546	0.0629429	0.0109354	0.0108059	0.0691297	0.052392	0.0768526	0.0303309	0.0287677	0.0499949	0.0603761	0.0622525	0.00247234	0.00197953	0.0382643	0.0607411	0.0307706	0.0313813	0.0234208	0.0391253	0.0178544	0.0218059	0.0304564	0.0244304	0.0258075	0.0173652	0.0173888	0.000676771	0.0280247	0.0213933	0.0019654	0.0014235	0.0851246	0.00906782	0.0708642
-2.15	0.0468434	0.0219004	0.0421038	0.0260565	0.0230107	0.0140032	0.0141736	0.0173096	0.0319265	0.02387	0.0338362	0.0903646	0.0145484	0.050212	0.0383512	0.0625605	0.0108164	0.0106728	0.0679675	0.051798	0.0761501	0.0308929	0.0280069	0.0507374	0.0590185	0.0615591	0.0024173	0.00198603	0.0378979	0.0611603	0.0317066	0.0317684	0.0237817	0.0388341	0.0171272	0.0225301	0.029676	0.0240591	0.0261961	0.0178519	0.017911	0.00064061	0.0287893	0.0213072	0.00191531	0.00132381	0.0866074	0.00904384	0.0718751
-2.14	0.0473357	0.0219505	0.0408001	0.0262811	0.0233579	0.0142696	0.0133252	0.0175572	0.0319887	0.023195	0.0342625	0.0911174	0.0147274	0.0490151	0.0378722	0.0621082	0.0106798	0.0105742	0.0666657	0.0510955	0.0754165	0.0314078	0.0272545	0.0514111	0.0576241	0.0607805	0.00235687	0.00198455	0.0376968	0.061353	0.0326596	0.0320741	0.0240825	0.0384146	0.0164012	0.0232326	0.0288609	0.0237284	0.0265565	0.018287	0.018411	0.000607356	0.0294851	0.0213189	0.00187112	0.00123502	0.0880935	0.00901027	0.0727609
-2.13	0.0477407	0.0219587	0.0394532	0.026458	0.0236649	0.0146713	0.0125723	0.0178011	0.0319474	0.0224988	0.0345738	0.0917625	0.0148625	0.0478208	0.0373116	0.061581	0.0105246	0.0105046	0.065242	0.0503008	0.0746247	0.031848	0.0265511	0.0519953	0.0561602	0.0599975	0.00229214	0.00197472	0.0376303	0.0613104	0.0336475	0.0322879	0.024319	0.0378787	0.0156849	0.0239289	0.0280458	0.023492	0.0268854	0.0186595	0.0188788	0.000578121	0.0301092	0.0214272	0.00183531	0.00115644	0.0895438	0.00896524	0.0735361
-2.12	0.0480757	0.0219242	0.0380761	0.0265895	0.0239235	0.0152006	0.0119352	0.0180293	0.0317995	0.0217972	0.0347655	0.0922619	0.0149577	0.0466448	0.0366643	0.0609794	0.0103508	0.0104581	0.0637184	0.0494344	0.0737596	0.0321939	0.0259293	0.0524704	0.0546122	0.0592444	0.00222441	0.00195636	0.0376838	0.0610288	0.0346893	0.0324032	0.0244892	0.0372425	0.0149874	0.0246319	0.0272704	0.0234694	0.02718	0.0189613	0.0193062	0.000554063	0.0306636	0.0215874	0.00181212	0.00108756	0.090921	0.0089082	0.074243
-2.11	0.0483642	0.0218487	0.0366831	0.0266805	0.0241276	0.0158653	0.0114273	0.0182312	0.0315449	0.0211061	0.0348365	0.0925871	0.015023	0.0455041	0.0359271	0.0603093	0.0101593	0.0104367	0.062119	0.0485202	0.0728159	0.0324309	0.025368	0.0528197	0.0529787	0.0584503	0.00215518	0.00192947	0.0378802	0.0605096	0.0358101	0.0324176	0.0245928	0.0365261	0.0143179	0.0253475	0.026577	0.0234763	0.0274378	0.0191872	0.0196867	0.000536052	0.0311579	0.0217625	0.00180706	0.00102833	0.0921913	0.00884002	0.0749572
-2.1	0.0486351	0.0217366	0.0352906	0.0267381	0.0242733	0.0166911	0.0110466	0.0183983	0.0311858	0.0204697	0.0347901	0.0927187	0.0150765	0.0444164	0.0350995	0.0595811	0.00995292	0.0105045	0.0604629	0.0475849	0.0717982	0.0325487	0.0248428	0.0530294	0.0512678	0.0575671	0.00208616	0.00189426	0.0383144	0.0597597	0.0370292	0.0323323	0.0246315	0.0357535	0.0136864	0.0260745	0.0260058	0.0234771	0.0276562	0.019335	0.0200163	0.000524188	0.0316165	0.021929	0.00182275	0.000979715	0.0933262	0.00876299	0.0756993
-2.09	0.0489201	0.0215949	0.0339177	0.0267742	0.0243586	0.0176961	0.0107803	0.0185237	0.0307269	0.0202507	0.0346341	0.0926461	0.0151583	0.0433999	0.0341837	0.0588094	0.00973639	0.0106106	0.0587576	0.0466576	0.0707238	0.0325413	0.0243442	0.0530902	0.0494961	0.0565791	0.00201926	0.00185118	0.0389265	0.0587911	0.0383401	0.0321517	0.0246087	0.0349538	0.0131037	0.0268078	0.0255905	0.0234536	0.0278334	0.0194051	0.0202935	0.000517767	0.0320844	0.0220711	0.00185726	0.000944791	0.0943029	0.00868097	0.0764061
-2.07	0.0492445	0.0214331	0.0325873	0.0268909	0.0243828	0.0188667	0.0106178	0.0186027	0.0301751	0.0201082	0.0343829	0.0923681	0.0153755	0.0424857	0.0331849	0.0580122	0.00951651	0.0107316	0.0570034	0.0457684	0.0696364	0.0324061	0.0238698	0.0529974	0.0476874	0.055484	0.00195656	0.00180085	0.039577	0.0576205	0.0397161	0.0318824	0.0245285	0.0341631	0.0125825	0.0275429	0.0253547	0.023391	0.027968	0.0194003	0.0205206	0.000515867	0.0325956	0.0221789	0.00190591	0.000925484	0.0951056	0.00859948	0.0770276
-2.06	0.0496165	0.0212638	0.0313272	0.0270833	0.0243473	0.0201725	0.0105624	0.0186326	0.0295394	0.020036	0.0340578	0.0918929	0.0157704	0.0418672	0.0321107	0.0572101	0.009299	0.010871	0.0552014	0.0449484	0.0686076	0.0321447	0.0234215	0.0527519	0.0458738	0.0542868	0.00190023	0.00174412	0.0402155	0.0562691	0.0411292	0.0315331	0.0243965	0.0334309	0.0121387	0.0282784	0.025316	0.0232796	0.02806	0.0193259	0.0207029	0.000517764	0.0331331	0.0222465	0.00196404	0.000918727	0.0957277	0.00852604	0.0775387
-2.05	0.0500134	0.0211014	0.0301699	0.0272593	0.0242549	0.0215848	0.0106336	0.0186124	0.0288307	0.0200216	0.0336798	0.0912391	0.0162416	0.0417634	0.0309711	0.0564243	0.00908518	0.0110365	0.0533577	0.0442283	0.0676363	0.0317622	0.0230055	0.0523605	0.0440962	0.052998	0.00185231	0.001682	0.0408188	0.0547615	0.0425575	0.0311127	0.0242207	0.032831	0.0118264	0.0290191	0.0255613	0.023114	0.0281106	0.0191891	0.0208462	0.000522988	0.0336618	0.0222726	0.00202874	0.00092219	0.0961767	0.00847106	0.0779263
-2.04	0.0503988	0.0209574	0.0291486	0.0274099	0.0241096	0.0230804	0.010858	0.0185429	0.0280608	0.0200451	0.0332575	0.0904364	0.0167349	0.0417866	0.029778	0.0556736	0.00887413	0.0112391	0.0514828	0.0436388	0.0666732	0.0312669	0.0226328	0.0518367	0.0424067	0.0516332	0.00181431	0.00161568	0.0413701	0.0531249	0.0439834	0.0306293	0.0240194	0.0324432	0.011731	0.029778	0.0261992	0.0228933	0.0281231	0.0189989	0.0209523	0.00053119	0.034152	0.0222604	0.00209792	0.000934796	0.0964902	0.00844962	0.0781833
-2.03	0.0507474	0.0208337	0.0282859	0.0275287	0.0239171	0.0246394	0.0112433	0.0184259	0.0272426	0.0200919	0.0327931	0.0895273	0.0172181	0.0418391	0.0285445	0.0549703	0.00866588	0.0114917	0.0495917	0.0432127	0.0657009	0.0306703	0.0223264	0.0512011	0.040871	0.0502125	0.00178693	0.00154652	0.0418554	0.0513882	0.0453934	0.03009	0.0238216	0.0322855	0.0117369	0.03058	0.0270009	0.022621	0.0281023	0.0187656	0.0210153	0.000541966	0.0345806	0.0222179	0.00216976	0.000955446	0.0967506	0.00847807	0.0783042
-2.02	0.0510444	0.0207246	0.0275798	0.0276106	0.0236842	0.0262443	0.0117643	0.0182644	0.026389	0.0201541	0.032293	0.0885701	0.0176631	0.0418999	0.0272848	0.0543164	0.00846179	0.0118058	0.0477043	0.042984	0.0647213	0.0299863	0.0221653	0.0504814	0.0395678	0.0487585	0.0017701	0.00147603	0.0422634	0.0495812	0.0467771	0.0294999	0.0236111	0.0323662	0.0118173	0.0314619	0.0279027	0.0223044	0.028054	0.0185008	0.0210259	0.000554738	0.0349297	0.0221554	0.00224252	0.00098294	0.096997	0.00855419	0.0782829
-2.01	0.0512802	0.0206263	0.0270046	0.0276518	0.0234185	0.0278788	0.0123818	0.0180618	0.025513	0.0202294	0.0317682	0.0876457	0.0180445	0.0419588	0.0260135	0.0537022	0.00826404	0.0121877	0.0458464	0.0429645	0.0637461	0.0292304	0.0221569	0.0497123	0.0385745	0.0472942	0.00176352	0.00140586	0.0425853	0.0477342	0.0481277	0.0288633	0.0233576	0.0327408	0.0119566	0.0324556	0.0288739	0.0219559	0.0279837	0.0182168	0.0209751	0.000568786	0.0351848	0.0220763	0.00231451	0.00101626	0.0971721	0.00866131	0.0781107
-2	0.0514492	0.0205435	0.0265261	0.0276505	0.0231286	0.029528	0.0130595	0.0178216	0.0247267	0.0203191	0.0312317	0.0868717	0.0183404	0.0420117	0.024745	0.0531085	0.00807518	0.0126375	0.0440536	0.0431242	0.0627949	0.0284193	0.0222911	0.0489345	0.037928	0.0458396	0.00176747	0.00133788	0.0428164	0.0458777	0.0494426	0.028184	0.0230498	0.0333944	0.012147	0.0335523	0.0298901	0.0215938	0.027898	0.0179265	0.0208562	0.000583375	0.0353356	0.0219736	0.00238412	0.00105508	0.0972373	0.00878583	0.0777782
-1.99	0.0515483	0.0204914	0.0261152	0.0276067	0.022824	0.0311784	0.0137673	0.0175473	0.0239605	0.0204488	0.0306965	0.0864241	0.0185337	0.0420613	0.0234933	0.0525108	0.00789789	0.0131507	0.0423785	0.0434278	0.0618957	0.0275692	0.022529	0.0481937	0.0375954	0.0444096	0.00178346	0.00127426	0.042956	0.0440446	0.0507251	0.027466	0.0226838	0.0342189	0.0123857	0.0346984	0.0309321	0.0212422	0.0278051	0.0176437	0.0206657	0.000597877	0.035375	0.0218355	0.00244982	0.00110085	0.0971889	0.00891791	0.0772784
-1.98	0.0515771	0.0204892	0.0257518	0.0275225	0.0225147	0.0328184	0.0144802	0.017242	0.0231868	0.0206919	0.0301749	0.0864733	0.0186126	0.0421193	0.0222714	0.0518845	0.00773487	0.0137214	0.0408963	0.0438605	0.0610869	0.0266958	0.0228275	0.0475418	0.0375021	0.0430125	0.0018142	0.0012174	0.043008	0.0422716	0.0519889	0.0267142	0.0222588	0.0351334	0.0126729	0.0358308	0.0319839	0.0209227	0.0277153	0.0173829	0.0204021	0.00061182	0.0352994	0.0216526	0.00251018	0.00115246	0.0970369	0.00904965	0.0766095
-1.97	0.0515376	0.020543	0.0254238	0.0274019	0.0222133	0.0344387	0.0151774	0.0169087	0.0224082	0.0209809	0.0296779	0.0869746	0.0185709	0.0422142	0.0210935	0.0512076	0.00758873	0.0143449	0.0396811	0.044422	0.0604188	0.0258136	0.0231564	0.0470488	0.037576	0.0416514	0.00186126	0.00116972	0.0429816	0.0406029	0.0532699	0.025935	0.0217761	0.0360893	0.0130097	0.0368984	0.0330303	0.0206388	0.0276419	0.0171613	0.0200664	0.000624875	0.0351093	0.0214193	0.00256395	0.00120719	0.0967951	0.00917409	0.075777
-1.96	0.0514347	0.0206375	0.0251245	0.0272511	0.0219346	0.0360325	0.0158409	0.0165508	0.0216273	0.0213128	0.0292151	0.0877265	0.0184091	0.0424283	0.0201731	0.0504627	0.00746198	0.0150175	0.0387627	0.0451103	0.0599517	0.0249378	0.0234946	0.0468582	0.037763	0.0403266	0.00192209	0.00113457	0.0428912	0.0390909	0.0546243	0.0251358	0.0212386	0.0370514	0.0133954	0.0378631	0.0340547	0.020379	0.0276017	0.017001	0.019662	0.000636839	0.0348085	0.0211331	0.00261	0.00126379	0.0967341	0.0092849	0.0747951
-1.95	0.051276	0.0207496	0.0248517	0.0270773	0.0216979	0.0375948	0.0164557	0.016172	0.020848	0.0216929	0.0287955	0.0885675	0.0181332	0.0429419	0.0194149	0.0496381	0.00735699	0.0157363	0.0381315	0.0459103	0.059746	0.0240848	0.0238262	0.0472595	0.0380247	0.0390374	0.00199267	0.00112004	0.0427569	0.0377882	0.0560661	0.024326	0.0206506	0.0379905	0.013825	0.0386968	0.0350395	0.0201319	0.0276139	0.0169254	0.0191935	0.000647612	0.0344042	0.0207943	0.00264743	0.00132133	0.0968165	0.00937679	0.0736878
-1.94	0.0510718	0.0208598	0.0246087	0.0268894	0.0216558	0.0391198	0.0170093	0.0157767	0.020075	0.0221344	0.0284284	0.0893913	0.0177555	0.0437307	0.0187234	0.0487277	0.00727727	0.0164976	0.0377685	0.0467979	0.0598406	0.0232663	0.0241394	0.0482435	0.038334	0.0377835	0.0020698	0.00112601	0.0426036	0.0367249	0.0575679	0.0235164	0.0200177	0.038881	0.0142911	0.0393789	0.0359662	0.0198928	0.0276959	0.0169416	0.0186678	0.000657175	0.0339064	0.0204055	0.00267554	0.00137889	0.0968074	0.00944598	0.0724932
-1.93	0.0508328	0.0209534	0.0244276	0.0266968	0.0217319	0.0405978	0.0174921	0.01537	0.0193142	0.0226635	0.0281247	0.0901246	0.0172936	0.0446383	0.0181025	0.0477306	0.0073032	0.0172963	0.0376384	0.0477478	0.0602347	0.0224788	0.0244257	0.0495352	0.0386733	0.0365652	0.00215091	0.00114675	0.0424609	0.0358858	0.0591125	0.0227198	0.0193465	0.039701	0.0147863	0.0398956	0.0368174	0.0196628	0.0278525	0.017049	0.0180928	0.000665588	0.033327	0.0199715	0.00269387	0.00143555	0.0966884	0.00949034	0.0712683
-1.92	0.0505673	0.0210201	0.0243122	0.026509	0.0218396	0.0420131	0.0178973	0.0149576	0.0185728	0.0233266	0.0278914	0.0907139	0.0167695	0.0456043	0.0175565	0.0466512	0.00742564	0.0181243	0.0376914	0.0487368	0.0608913	0.0217116	0.0246807	0.0510056	0.0390329	0.0353831	0.00223385	0.00118062	0.0423616	0.035217	0.0606932	0.0219507	0.0186445	0.0404313	0.0153055	0.0402392	0.0375775	0.0194477	0.028071	0.0172488	0.0174772	0.000672979	0.0326793	0.0194992	0.00270224	0.00149035	0.0964442	0.00950935	0.0700755
-1.91	0.0502792	0.0210721	0.0242146	0.0263354	0.021975	0.0433458	0.0182217	0.0145463	0.0178627	0.0241865	0.0277152	0.0911198	0.0162088	0.046602	0.0170907	0.0454982	0.00758774	0.0189721	0.037888	0.0497434	0.0617573	0.0209577	0.0249036	0.0525892	0.039408	0.0342378	0.00231669	0.00122591	0.0423426	0.0346554	0.0623063	0.0212243	0.0179199	0.0410566	0.0159031	0.0404088	0.0382341	0.0192594	0.0283298	0.0175285	0.0168307	0.00067961	0.0319776	0.0189975	0.00270072	0.00154236	0.0960659	0.00950409	0.0689377
-1.9	0.0499692	0.0211778	0.0241274	0.026184	0.0221404	0.0445731	0.0184651	0.0141435	0.0173156	0.0252936	0.0275757	0.091313	0.0156384	0.0476125	0.0167125	0.0442844	0.00779181	0.0198289	0.0382123	0.0507474	0.0627803	0.0202147	0.0250978	0.0542337	0.0398983	0.033129	0.00239773	0.00128023	0.0425266	0.0341497	0.0639472	0.020556	0.0171815	0.0415647	0.016606	0.0404098	0.0387779	0.0191212	0.0286089	0.0178673	0.0161628	0.000686146	0.0312363	0.018477	0.00268963	0.00159067	0.0955539	0.0094771	0.0678357
-1.89	0.0496369	0.0212607	0.024051	0.02606	0.0223433	0.0456726	0.0186311	0.0137576	0.0168777	0.0266604	0.0274619	0.0912731	0.015084	0.0486188	0.0164362	0.0430258	0.00804064	0.0206857	0.0386726	0.0517303	0.063914	0.0194834	0.0252716	0.0558903	0.040553	0.0320561	0.00247543	0.0013413	0.0430125	0.0336646	0.0656095	0.0199612	0.0164389	0.0419477	0.017333	0.0402546	0.039203	0.0190761	0.0288932	0.0182488	0.0154837	0.00069373	0.0304708	0.0179518	0.00266956	0.00163439	0.0949205	0.00943234	0.0667573
-1.88	0.0492824	0.0212962	0.0239883	0.0259623	0.0225987	0.0466228	0.0187266	0.013398	0.0165017	0.0282774	0.0273628	0.0909871	0.0145698	0.0496048	0.016293	0.0417416	0.00833321	0.0215364	0.0393022	0.0526748	0.0651179	0.0187666	0.0254391	0.0575124	0.041203	0.0310176	0.00254848	0.00140729	0.0436072	0.0331781	0.0672838	0.0194629	0.015703	0.0422011	0.0180804	0.0399633	0.0395077	0.0191619	0.0291721	0.0186631	0.0148038	0.000701568	0.0296976	0.0174546	0.00264133	0.00167272	0.0941927	0.00937507	0.0657166
-1.87	0.0489057	0.0212815	0.023942	0.0258819	0.0229341	0.047405	0.0187621	0.0130747	0.0162246	0.0301308	0.0272673	0.09045	0.0143771	0.0505545	0.016317	0.0404528	0.00867643	0.0223753	0.0401538	0.0535657	0.0663552	0.0180682	0.0256213	0.0590565	0.0418285	0.0300123	0.00261581	0.00147682	0.0442807	0.0326776	0.0689573	0.0191076	0.0149908	0.0423244	0.0188459	0.0395661	0.0396939	0.0193571	0.0294388	0.0191067	0.0141364	0.000708187	0.0289356	0.0171707	0.00260599	0.00170497	0.0934166	0.00931188	0.0647546
-1.86	0.048562	0.0212174	0.0239129	0.0258046	0.0233962	0.0480031	0.0187516	0.0127985	0.0160894	0.0322059	0.0271665	0.0896646	0.0143549	0.0514516	0.0164742	0.039183	0.00910742	0.0231893	0.0412671	0.05439	0.0675921	0.0173932	0.0258477	0.0604829	0.0424113	0.0290389	0.00267656	0.0015488	0.0450138	0.0321569	0.0706133	0.0189713	0.0143389	0.0423206	0.0196269	0.0391071	0.0397679	0.0196221	0.0297014	0.0195867	0.0135037	0.000713032	0.028207	0.0170659	0.00256476	0.00173053	0.0926656	0.00925116	0.0639438
-1.85	0.0483248	0.0211069	0.0238983	0.0257157	0.0240355	0.0484051	0.018713	0.0125794	0.016081	0.0344865	0.0270548	0.0886422	0.0143503	0.0522807	0.0167029	0.0379587	0.00958128	0.023963	0.0426252	0.0551372	0.0687969	0.0167469	0.0261552	0.0617561	0.0429361	0.0280969	0.00273017	0.00162229	0.0457899	0.0316144	0.0722314	0.0190582	0.0137669	0.0421965	0.0204204	0.0386502	0.0397401	0.0199457	0.0301028	0.0201217	0.012931	0.000715889	0.0275393	0.0170163	0.00251902	0.00174892	0.0920574	0.00920521	0.0633991
-1.84	0.0480648	0.0209552	0.0238922	0.0256028	0.0248501	0.0486025	0.0186867	0.0124251	0.0161462	0.0369544	0.0269295	0.0874029	0.0143526	0.053027	0.0169655	0.0368132	0.0100807	0.0246842	0.0441659	0.0557999	0.06994	0.0161355	0.0265773	0.0628459	0.043391	0.0271861	0.00277634	0.00169638	0.0465983	0.0310515	0.0737877	0.0192921	0.0132473	0.0419626	0.0212229	0.0382629	0.0396243	0.020375	0.030569	0.0207167	0.0124077	0.000716681	0.0269642	0.0170217	0.00247023	0.00175984	0.0917868	0.00919572	0.0632591
-1.83	0.047773	0.0207689	0.0238869	0.0254568	0.0257863	0.0485916	0.0188562	0.01234	0.0162493	0.0395897	0.0267906	0.0859763	0.0143546	0.0536777	0.0172387	0.0357945	0.0105996	0.0253446	0.0458245	0.0563733	0.0709952	0.0155657	0.0271238	0.0637273	0.0437682	0.026307	0.00281507	0.00177012	0.0474423	0.0304716	0.0752561	0.0196205	0.0127703	0.041635	0.0220302	0.0379505	0.0394369	0.0209384	0.0310169	0.0213548	0.0119108	0.000715422	0.0265108	0.0170935	0.00241987	0.00176311	0.0921306	0.00923873	0.0635579
-1.82	0.047444	0.0205563	0.0238752	0.0252717	0.0267915	0.0483733	0.0191315	0.0123236	0.0163715	0.0423708	0.0266413	0.0844018	0.0143546	0.0542226	0.0175058	0.0349536	0.011132	0.0259386	0.047553	0.0568563	0.07194	0.0150473	0.0277755	0.0643808	0.0440639	0.0254611	0.00284667	0.00184247	0.0483444	0.0298795	0.0766094	0.0200168	0.0123395	0.0412376	0.022837	0.0376595	0.0391961	0.0215793	0.0314387	0.0220201	0.0114347	0.000712219	0.0261906	0.017253	0.00236933	0.00175874	0.0932565	0.00931649	0.0641729
-1.81	0.0470737	0.0203273	0.0238521	0.0250445	0.0278265	0.0479533	0.0193973	0.0123725	0.0165018	0.0452744	0.026488	0.0827272	0.0143585	0.0546551	0.0177542	0.0343074	0.011672	0.0264627	0.0493196	0.0572511	0.0727556	0.0146022	0.0285014	0.0647932	0.0442779	0.0246506	0.00287169	0.00191238	0.0493161	0.0292805	0.0778207	0.0204669	0.0119639	0.0407975	0.0236374	0.0373422	0.038922	0.0222779	0.0318303	0.022701	0.0109874	0.000707262	0.0259896	0.0176355	0.00231985	0.00174688	0.0950395	0.00941258	0.0649607
-1.8	0.0466602	0.0200934	0.0238151	0.0247752	0.0288616	0.0473422	0.019635	0.0124827	0.016633	0.0482763	0.026341	0.0810062	0.0143815	0.054973	0.0179745	0.0338674	0.0122138	0.0269151	0.0511052	0.0575649	0.073428	0.0142584	0.0292712	0.0649571	0.0444136	0.0238788	0.00289091	0.00197881	0.0503371	0.0286803	0.0788649	0.0209625	0.0116548	0.040323	0.0244241	0.0369704	0.0386369	0.023026	0.0321886	0.0233874	0.0105957	0.00070082	0.0258773	0.0182958	0.00227257	0.00172786	0.0972683	0.00952063	0.0658185
-1.79	0.0462044	0.019869	0.0237631	0.0244666	0.0298726	0.0465551	0.0198335	0.0126471	0.016814	0.051351	0.0262178	0.0792928	0.0144491	0.0551784	0.0181597	0.0336768	0.0127518	0.0272961	0.0529013	0.0578118	0.0739475	0.013997	0.0300579	0.0648716	0.0444783	0.0231504	0.00290518	0.00204079	0.0513985	0.0280853	0.0797191	0.0214958	0.0114228	0.039807	0.025189	0.0365295	0.0383789	0.023815	0.0325097	0.0240698	0.0102966	0.000693221	0.0258222	0.0190458	0.00222859	0.00170219	0.0997891	0.00963689	0.0666745
-1.78	0.0457098	0.0196726	0.0236967	0.0241241	0.0308395	0.0456117	0.0199833	0.0128518	0.0170847	0.0544729	0.0261509	0.0776326	0.0145943	0.0552787	0.0183055	0.0337941	0.0132806	0.027607	0.0547072	0.0580141	0.0743087	0.0138038	0.0308372	0.0645423	0.0444826	0.0224705	0.00291519	0.00209749	0.0525085	0.0275032	0.0803649	0.0220563	0.011273	0.0392553	0.0259232	0.0360132	0.0383568	0.0246346	0.032789	0.0247388	0.0100795	0.000684808	0.025799	0.0198451	0.0021889	0.0016705	0.102491	0.00975831	0.0674765
-1.77	0.0451827	0.0195268	0.0236172	0.0237551	0.0317461	0.0445358	0.0200764	0.0130828	0.0173419	0.0576163	0.0261712	0.076057	0.0148424	0.0552863	0.0184112	0.034219	0.0137959	0.0278507	0.0565265	0.0581902	0.0745102	0.0136781	0.031587	0.0639815	0.0444405	0.0218437	0.00292138	0.00214821	0.0536671	0.0269461	0.080788	0.022632	0.0112057	0.0387018	0.0266178	0.0354222	0.0385631	0.0254726	0.0330199	0.0253852	0.00990811	0.000675901	0.0257883	0.0206689	0.0021541	0.00163356	0.105283	0.00988278	0.0681864
-1.76	0.0446322	0.0194492	0.0235266	0.0233681	0.0325802	0.0433548	0.0201068	0.0133285	0.0175768	0.0607562	0.0262637	0.0745826	0.0151902	0.0552191	0.018482	0.0348785	0.0142937	0.0280309	0.0583622	0.0583301	0.0745548	0.0136136	0.0322877	0.0632082	0.0443695	0.0212707	0.00292388	0.00219245	0.0548527	0.0264439	0.0809786	0.0232118	0.0112242	0.0382213	0.0272639	0.0347633	0.0387852	0.0263155	0.0331957	0.0260004	0.00976412	0.000666839	0.0257757	0.0214946	0.00212407	0.00159227	0.108083	0.0100096	0.0687769
-1.75	0.04407	0.0194396	0.0234275	0.0229717	0.0333333	0.0420999	0.0200709	0.0135793	0.017781	0.0638683	0.0264056	0.0732185	0.0156086	0.0551007	0.0185416	0.0356978	0.0147713	0.028152	0.0602111	0.0584093	0.0744489	0.0135999	0.032922	0.0622486	0.0442901	0.0207467	0.00292264	0.00222989	0.0560342	0.0260428	0.0809323	0.023786	0.0113434	0.037867	0.0278538	0.0340519	0.0389808	0.0271491	0.0333104	0.0265765	0.00964007	0.000658137	0.0257501	0.0223019	0.00209793	0.00154758	0.110817	0.0101397	0.06923
-1.74	0.0435102	0.0194866	0.0233233	0.0225749	0.0340015	0.0408046	0.0199686	0.013827	0.0179471	0.0669305	0.026582	0.0719742	0.0160629	0.0549622	0.0186201	0.0366241	0.0152273	0.0282184	0.0620608	0.0584099	0.0742023	0.0136314	0.0334752	0.0611361	0.0442253	0.0202619	0.00291761	0.0022604	0.0571833	0.0257128	0.0806496	0.0243466	0.0115736	0.0375911	0.0283813	0.0333149	0.0391235	0.0279589	0.0333595	0.0271068	0.00953358	0.000650524	0.0257028	0.0230725	0.00207447	0.00150052	0.113414	0.0102754	0.0695348
-1.73	0.042969	0.0195825	0.0232185	0.0221873	0.0345858	0.0395042	0.0198031	0.0140643	0.0180687	0.0699227	0.0267824	0.070868	0.0165237	0.054846	0.0186961	0.0376197	0.0156614	0.0282343	0.0638925	0.0583224	0.0738283	0.0137101	0.033935	0.0599121	0.0441987	0.0198032	0.00290884	0.00228405	0.058277	0.0254233	0.0801358	0.0248869	0.0118958	0.0373388	0.0288424	0.0325855	0.0391909	0.0287311	0.03334	0.0275859	0.00944521	0.000644469	0.0256271	0.0237899	0.00205264	0.00145213	0.115809	0.0104228	0.0696854
-1.72	0.0424645	0.0197292	0.0231216	0.0218196	0.0350915	0.0382322	0.0195809	0.0142851	0.0181407	0.0728273	0.0270066	0.0699326	0.0169675	0.0548153	0.0187539	0.038655	0.0160753	0.0282033	0.0656845	0.0581423	0.0733434	0.013848	0.0342922	0.0586267	0.0442308	0.0193583	0.00289657	0.00230105	0.0592972	0.0251844	0.0794009	0.0254013	0.0122841	0.0370786	0.0292358	0.0318731	0.0391649	0.0294531	0.0332508	0.0280103	0.00937076	0.000639763	0.025519	0.0244395	0.00203182	0.00140341	0.117942	0.0106422	0.0696783
-1.71	0.0420162	0.0199374	0.0230587	0.0214845	0.0355242	0.0370159	0.0193119	0.0144842	0.0181597	0.0756304	0.0273144	0.0692298	0.0173761	0.0549722	0.0187947	0.0397063	0.0164724	0.0281286	0.0674175	0.0578688	0.0727674	0.0140776	0.0345403	0.0573404	0.044334	0.018918	0.00288134	0.0023118	0.0602305	0.0250284	0.0784587	0.0258844	0.0127233	0.0367889	0.029563	0.031157	0.0390321	0.0301151	0.0330924	0.0283792	0.00929945	0.000636033	0.0253776	0.0250092	0.00201209	0.00135529	0.119763	0.0109469	0.0695104
-1.7	0.0416467	0.0202172	0.0230433	0.0211978	0.0358821	0.035874	0.0190089	0.0146574	0.0181235	0.0783212	0.0276842	0.0689028	0.017737	0.0554486	0.0188255	0.0407538	0.0168587	0.0280126	0.0690779	0.0575041	0.0721235	0.0144605	0.0346759	0.0561253	0.0445121	0.0184773	0.00286467	0.00231682	0.0610681	0.0250124	0.0773262	0.0263314	0.013206	0.0364516	0.0298291	0.0304173	0.0387841	0.030712	0.0328675	0.0286953	0.0092242	0.000633142	0.0252062	0.0254887	0.00199454	0.00130862	0.121225	0.0112758	0.0691774
-1.69	0.0413909	0.0205624	0.0230434	0.0209801	0.0361529	0.0348193	0.0186879	0.0148016	0.0180318	0.0808924	0.028054	0.0692421	0.0180433	0.0562789	0.0188544	0.0417815	0.0172444	0.027858	0.0706625	0.0570525	0.0714413	0.0150087	0.0346984	0.0550664	0.0447631	0.0180346	0.00285257	0.0023168	0.0618059	0.0251664	0.0760231	0.0267374	0.0137271	0.0360514	0.0300423	0.0296458	0.0384182	0.0312481	0.0325802	0.0289627	0.00914217	0.00063115	0.0250117	0.0258703	0.00198136	0.00126412	0.122296	0.0116188	0.0686744
-1.68	0.0413615	0.0209506	0.023046	0.0208599	0.03632	0.0338644	0.0183738	0.0149147	0.017886	0.0833377	0.0284123	0.070309	0.0182942	0.0573203	0.0188903	0.0427767	0.0176448	0.0276673	0.0721883	0.0565194	0.070771	0.0156768	0.0346099	0.0542567	0.0450846	0.0175912	0.00285221	0.00231257	0.062445	0.0254502	0.0745711	0.0270978	0.0142823	0.0355754	0.0302138	0.0288418	0.0379368	0.0317291	0.0322368	0.0291803	0.00905221	0.000630193	0.0248048	0.0261491	0.00197236	0.0012224	0.122949	0.0119697	0.0679976
-1.67	0.0418349	0.0213581	0.0230436	0.0208756	0.0363696	0.033028	0.0181566	0.0149958	0.0176893	0.0856466	0.0287552	0.0717848	0.0184951	0.0584472	0.0189418	0.0437293	0.0180617	0.0274443	0.0737084	0.0559087	0.0702142	0.0164402	0.0344156	0.0537772	0.0454774	0.0171499	0.00285568	0.00230517	0.0629919	0.0258295	0.0729926	0.0274083	0.0148679	0.0350132	0.0303596	0.0280084	0.0373483	0.0321462	0.0318445	0.0293378	0.00895477	0.000636507	0.0247103	0.0263225	0.0019642	0.00118397	0.123172	0.0123225	0.0671461
-1.66	0.0426738	0.0217671	0.0230309	0.0210718	0.0362925	0.0323348	0.0181127	0.0150454	0.0174479	0.0878001	0.0290814	0.0734528	0.0186584	0.0595915	0.0190225	0.0446322	0.0184781	0.0271952	0.0752878	0.055222	0.0697918	0.0172877	0.0341228	0.0536643	0.0459469	0.0167159	0.00285781	0.00229579	0.0634588	0.0262836	0.071311	0.0276644	0.0154808	0.0343574	0.0305133	0.0271508	0.0366669	0.0324946	0.0314117	0.0294239	0.00885435	0.000646922	0.0247676	0.0263908	0.00195416	0.00114925	0.122961	0.0126724	0.066124
-1.65	0.0436529	0.0221654	0.0230039	0.0214747	0.036084	0.0318109	0.0181221	0.0150651	0.0171733	0.0897717	0.029393	0.0752019	0.0188039	0.060709	0.0192618	0.0454801	0.01888	0.0269313	0.076909	0.0544604	0.0693879	0.0182111	0.0337403	0.0538888	0.0465055	0.0163031	0.00285726	0.0022859	0.0638646	0.0267977	0.0695492	0.0278622	0.0161189	0.033604	0.03089	0.0262755	0.0359141	0.0327799	0.0309471	0.0294303	0.00876329	0.000658356	0.0248167	0.0263569	0.0019406	0.00111862	0.122323	0.0130152	0.0649417
-1.64	0.0447042	0.0225454	0.0229599	0.0220659	0.0357435	0.0314687	0.0181565	0.0150576	0.0168883	0.0915337	0.0296976	0.0769566	0.0189599	0.0617659	0.0197287	0.0462697	0.0192577	0.0266679	0.0784949	0.0536268	0.0689361	0.0192025	0.0332766	0.0543751	0.0471754	0.0159494	0.00285351	0.00227728	0.0642351	0.0273601	0.06773	0.0279981	0.0167799	0.0327524	0.0315402	0.0253902	0.0351201	0.0330108	0.0304595	0.0293523	0.00869519	0.000670619	0.0248431	0.0262268	0.0019225	0.00109256	0.121277	0.0133481	0.0636169
-1.63	0.0457908	0.0229025	0.0228971	0.0227933	0.0352743	0.0312948	0.0182164	0.0150274	0.0166192	0.0930633	0.0300158	0.0786583	0.0191643	0.0627351	0.0202532	0.0469982	0.019604	0.0264101	0.0799898	0.0527285	0.0684036	0.0202542	0.0327382	0.0550382	0.0479899	0.0156454	0.0028463	0.00227208	0.0646002	0.0279598	0.0658755	0.028069	0.0174588	0.0318054	0.03226	0.0245033	0.0343241	0.0331896	0.0299574	0.0291874	0.00865393	0.000683566	0.0248336	0.0260095	0.00189924	0.00107357	0.119848	0.0136851	0.062175
-1.62	0.0468811	0.0232353	0.0228152	0.023603	0.0346828	0.0312541	0.0183102	0.0149797	0.0163617	0.0943445	0.0303652	0.080259	0.0194598	0.0635943	0.0208194	0.0476617	0.0199133	0.0261446	0.0813636	0.0517788	0.0677677	0.0213584	0.0321286	0.0558047	0.048986	0.0153544	0.0028355	0.00227296	0.0649838	0.0285855	0.0640068	0.0280727	0.018146	0.0307695	0.0330251	0.0236237	0.0335666	0.0333073	0.0294507	0.0289357	0.00864223	0.000697156	0.0247765	0.0257178	0.00187057	0.00107216	0.118071	0.014156	0.0606507
-1.61	0.0479454	0.0235444	0.0227149	0.0244532	0.0339786	0.0313058	0.0184547	0.0149211	0.0160975	0.0953696	0.0307493	0.0817203	0.0198698	0.0643262	0.0214231	0.0482538	0.020182	0.0258553	0.0825988	0.0507964	0.067012	0.0225075	0.0314499	0.0566175	0.0501737	0.0150658	0.00282109	0.00228321	0.0653911	0.0292258	0.0621439	0.0280082	0.0188272	0.0296549	0.0338274	0.022761	0.0328771	0.0333478	0.0289531	0.0285994	0.00866401	0.000711497	0.0246622	0.0253668	0.00183655	0.00108038	0.115982	0.0146464	0.0590884
-1.6	0.0489556	0.0238328	0.0225986	0.0253132	0.0331742	0.031414	0.0186763	0.0148586	0.0158196	0.0961397	0.0311779	0.0830109	0.0203734	0.0649182	0.0220636	0.0487644	0.0204081	0.0255324	0.0836833	0.0498051	0.066125	0.0236936	0.0307045	0.0574342	0.0515159	0.0147764	0.00280318	0.00230689	0.0658094	0.0298696	0.0603049	0.0278761	0.0194862	0.0284748	0.0346588	0.0219248	0.0322736	0.033295	0.0284857	0.0281826	0.00872246	0.000726863	0.0244847	0.0249678	0.00179753	0.00109214	0.113622	0.0151348	0.057545
-1.59	0.0498861	0.0241051	0.0224706	0.0261605	0.0322842	0.0315505	0.01899	0.0147992	0.0155283	0.0966644	0.0316235	0.0841053	0.0209247	0.0653624	0.0227465	0.0491809	0.0205911	0.0251705	0.0846081	0.0488338	0.0651005	0.0249091	0.0298967	0.0582255	0.0529518	0.0144847	0.002782	0.00234893	0.0662176	0.0305067	0.0585138	0.0276784	0.0201075	0.027246	0.0355098	0.0211245	0.0317786	0.033137	0.0280813	0.0276917	0.00882025	0.000743689	0.0242416	0.024521	0.00175411	0.00110636	0.11103	0.0156184	0.056095
-1.58	0.0507138	0.0243674	0.0223384	0.026978	0.031325	0.0316932	0.0193787	0.0147493	0.0152269	0.0969617	0.0320626	0.0849813	0.0214811	0.0656557	0.0234864	0.0494906	0.0207316	0.0247675	0.0853659	0.0479146	0.0639371	0.0261459	0.0290329	0.0589727	0.0544252	0.0141902	0.00275792	0.00241513	0.0665922	0.0311286	0.0571389	0.027419	0.0206776	0.0259884	0.0363697	0.0203691	0.0314335	0.0328666	0.0277867	0.0271351	0.00896109	0.000762562	0.023935	0.024019	0.00170721	0.00112236	0.108248	0.016095	0.0548873
-1.57	0.051419	0.0246281	0.022218	0.0277528	0.0303144	0.0318249	0.0198171	0.0147141	0.0149202	0.097056	0.0324857	0.085619	0.0220089	0.0657991	0.0242783	0.0496825	0.0208298	0.0243227	0.0859503	0.0470823	0.062638	0.0273961	0.0281225	0.0596672	0.0558908	0.0138935	0.00273148	0.00251128	0.0669097	0.0317283	0.0559964	0.0271035	0.021185	0.0247253	0.0372276	0.0196659	0.0313023	0.0324818	0.0276469	0.0265235	0.00915289	0.000784253	0.0235727	0.0234558	0.001658	0.00113952	0.105317	0.0165624	0.054156
-1.56	0.0519856	0.0249125	0.0221469	0.0284759	0.0292713	0.0319314	0.0202822	0.0146979	0.0146143	0.0969741	0.0328902	0.0860002	0.0224808	0.0657977	0.0250889	0.0497487	0.0208838	0.0238377	0.0863547	0.0463722	0.0612113	0.0286518	0.0271774	0.0603092	0.0573114	0.0135961	0.00270334	0.00264169	0.067147	0.0322994	0.0548677	0.0267394	0.0216209	0.0234831	0.0380728	0.0190208	0.0314247	0.0319848	0.0276623	0.0258699	0.00941261	0.000809888	0.0231685	0.0228298	0.00160794	0.00115721	0.102284	0.0170186	0.0540216
-1.55	0.0524009	0.0254392	0.0221839	0.0291426	0.0282157	0.0320006	0.020756	0.014705	0.014318	0.0969086	0.0332813	0.0861082	0.0228769	0.0656602	0.0258905	0.0496851	0.0208902	0.0233149	0.0865722	0.0458181	0.0596698	0.0299045	0.0262122	0.0609083	0.0586555	0.0133004	0.00267431	0.00280798	0.0672831	0.0328364	0.053754	0.0263349	0.0219792	0.0222921	0.0388951	0.0184437	0.0317584	0.0313823	0.0277824	0.0251895	0.00974975	0.000841406	0.0227386	0.0221428	0.00155881	0.00117482	0.0991862	0.0174617	0.0545513
-1.54	0.0526561	0.0261608	0.0223256	0.0297515	0.027172	0.032022	0.0212254	0.014741	0.014044	0.0970127	0.033676	0.0859289	0.0231856	0.0653986	0.026663	0.0494911	0.0208455	0.0227585	0.086596	0.0454507	0.0580316	0.0311453	0.0252442	0.0615259	0.059896	0.0130099	0.00264538	0.00300952	0.0672996	0.0333343	0.0526666	0.0258988	0.0222569	0.0211858	0.0396851	0.0181499	0.0322282	0.0306852	0.0279483	0.0245	0.0101476	0.000882037	0.0222931	0.0213997	0.00151281	0.00119184	0.0960311	0.0178905	0.0557016
-1.53	0.0527461	0.026925	0.0225115	0.0303047	0.0261862	0.0319859	0.0216808	0.0148178	0.0138042	0.0969531	0.0341043	0.0854519	0.0234015	0.0650368	0.0273903	0.0491694	0.0207471	0.0221738	0.0864202	0.0452918	0.0563204	0.0323644	0.024293	0.0623393	0.0610095	0.0127295	0.00261768	0.00324476	0.0671811	0.0337881	0.0516289	0.0254386	0.0224538	0.0201992	0.0404345	0.0179542	0.032776	0.0299097	0.0281148	0.0238222	0.0105901	0.0009346	0.0218338	0.0206075	0.0014726	0.00120818	0.0928061	0.0183038	0.0573262
-1.52	0.0526691	0.027718	0.0227056	0.0308032	0.0252784	0.031884	0.0221153	0.0149624	0.0135964	0.0967029	0.034598	0.0846715	0.0235254	0.064671	0.0280593	0.0487262	0.0205935	0.0215671	0.0860408	0.0453404	0.054567	0.033551	0.0233796	0.0631653	0.0619763	0.0124652	0.00259257	0.00351203	0.066916	0.0341936	0.0506928	0.024959	0.0225737	0.019365	0.0411366	0.0177807	0.0333602	0.029081	0.0282509	0.0231816	0.0110669	0.00100016	0.0213611	0.0197749	0.00144138	0.00122396	0.0895041	0.0187014	0.0592858
-1.51	0.0524263	0.0285399	0.0228924	0.0312432	0.0244191	0.0317097	0.0225235	0.0152041	0.0134072	0.0962338	0.0351675	0.0835875	0.0235631	0.0642236	0.0286589	0.0481699	0.0203849	0.0209458	0.0854561	0.0455591	0.0528118	0.0346931	0.0225246	0.0639116	0.0627803	0.0122239	0.00257223	0.00381014	0.0664967	0.0345477	0.0500062	0.0244622	0.0226241	0.018708	0.041786	0.0176251	0.0339485	0.0282429	0.0283365	0.0226125	0.0115684	0.0010812	0.0208797	0.0189123	0.00142235	0.00123778	0.0861293	0.0190831	0.0614667
-1.5	0.0520213	0.0294309	0.023065	0.0316147	0.0236107	0.0314581	0.0229008	0.0155194	0.0132264	0.0955215	0.0357955	0.0822061	0.0235247	0.0636566	0.0291807	0.0475113	0.0201226	0.0203183	0.0846676	0.0458899	0.051119	0.0357782	0.0217457	0.0645418	0.0634096	0.0120135	0.00256377	0.00413855	0.0659198	0.0348489	0.0497636	0.0239482	0.0226177	0.0182428	0.0423789	0.017485	0.0345138	0.0274337	0.0283588	0.0221658	0.0120869	0.00117856	0.0203984	0.0180313	0.00141726	0.00124862	0.0826938	0.0194492	0.0637745
-1.49	0.0514595	0.0304038	0.0232203	0.031905	0.022868	0.0311265	0.0232432	0.015864	0.0130513	0.0945486	0.0364527	0.08054	0.023424	0.0629697	0.0296188	0.0467623	0.0198093	0.019694	0.0836794	0.0462801	0.0495723	0.0367937	0.021057	0.0650277	0.0638571	0.0118418	0.00257643	0.00449746	0.0651867	0.0350987	0.0498252	0.0234168	0.0225742	0.0179794	0.0429133	0.0173604	0.0350333	0.0266474	0.0283113	0.0218813	0.012616	0.0012904	0.0199294	0.0171443	0.00142556	0.00125622	0.0792147	0.0197992	0.0661311
-1.48	0.0507476	0.0314001	0.0233579	0.0321023	0.022204	0.0307148	0.0235461	0.0162116	0.0128838	0.0933059	0.0371117	0.0786083	0.0232775	0.0621665	0.0299697	0.0459356	0.0194493	0.0190834	0.0824985	0.0466936	0.048172	0.0377277	0.0204741	0.0653468	0.0641204	0.011717	0.00259783	0.00488788	0.0643031	0.0353018	0.0500403	0.0228676	0.0225239	0.0179338	0.043389	0.0172557	0.0354879	0.0258838	0.0281922	0.0217291	0.0131518	0.00141581	0.0194871	0.0162648	0.00144505	0.00126062	0.075712	0.020131	0.0684725
-1.47	0.049894	0.0323936	0.0234796	0.0321968	0.0216222	0.0302251	0.0238048	0.0165466	0.0127284	0.0917922	0.0377477	0.0764364	0.0231033	0.0612582	0.0302319	0.0450441	0.0190475	0.0184986	0.0811341	0.0471097	0.0468843	0.0385701	0.0200203	0.0654827	0.0642032	0.0116507	0.00262049	0.00531148	0.063279	0.0354665	0.0503589	0.0223015	0.0225097	0.0181354	0.0438077	0.0171815	0.0358626	0.0251573	0.0280042	0.0216541	0.0136928	0.00155446	0.0190887	0.015407	0.00147281	0.00126206	0.0722073	0.0204395	0.0707472
-1.46	0.0489092	0.0333666	0.0235893	0.0321816	0.0211174	0.0296623	0.0240141	0.0168578	0.0125909	0.0900143	0.0383373	0.0740552	0.0229203	0.0602763	0.0304061	0.0441015	0.0186106	0.0179535	0.0795977	0.0475206	0.0456998	0.0393134	0.0196997	0.0654245	0.0641147	0.0116598	0.00264206	0.00576969	0.0621291	0.0356051	0.0507561	0.0217197	0.0225557	0.0186067	0.0441741	0.0171534	0.0361464	0.0244864	0.0277537	0.0216187	0.0142401	0.00170595	0.0187579	0.0145863	0.00150583	0.00126099	0.0687234	0.0207171	0.0729159
-1.45	0.0478072	0.0343023	0.0236922	0.0320534	0.0206828	0.029033	0.0241694	0.0171368	0.0124785	0.0879862	0.0388583	0.071501	0.0227473	0.0592625	0.0305401	0.0431359	0.0181457	0.0174622	0.0779029	0.0479304	0.0446183	0.039954	0.0194932	0.065167	0.0638703	0.0117623	0.00266124	0.00626238	0.0608726	0.0357332	0.0512131	0.021125	0.0226381	0.0193219	0.0444956	0.0171783	0.0363329	0.0238935	0.02745	0.0215976	0.014797	0.00186973	0.0185377	0.0138208	0.00154153	0.00125798	0.0652835	0.0209546	0.0749514
-1.44	0.0466076	0.0351841	0.0237947	0.0318122	0.0203138	0.028346	0.0242669	0.017377	0.0124003	0.0857286	0.0392902	0.0688151	0.0226065	0.0582145	0.030712	0.0422069	0.0176613	0.0170358	0.0760649	0.048355	0.0436455	0.040493	0.0193975	0.0647112	0.0634909	0.0119637	0.00267703	0.00678765	0.0595323	0.03587	0.0517129	0.0205209	0.0227234	0.0202231	0.0447804	0.0172421	0.0364214	0.0234351	0.0271045	0.021572	0.0153689	0.00204503	0.0185062	0.0131325	0.00157777	0.00125372	0.0619145	0.0211432	0.0768383
-1.43	0.045338	0.035996	0.0239034	0.0314617	0.0200082	0.0276118	0.0243049	0.0175739	0.0123676	0.0832677	0.0396148	0.0660433	0.0225518	0.0571148	0.0308068	0.0412532	0.017167	0.0166811	0.0741012	0.048825	0.0428104	0.0409378	0.0194243	0.0643113	0.0630023	0.0122514	0.00268857	0.00734257	0.0581355	0.0360396	0.05224	0.0199123	0.0227913	0.0212574	0.0450293	0.0173226	0.0364197	0.0233138	0.0267283	0.0215264	0.0159681	0.00223082	0.0186947	0.0125449	0.00161287	0.00124895	0.0586809	0.0212752	0.0785724
-1.42	0.0440398	0.0367229	0.0241658	0.0310096	0.0197652	0.026842	0.0242832	0.0177251	0.0123931	0.0806346	0.0398169	0.0632367	0.0226047	0.0559554	0.0308154	0.0402504	0.0166736	0.0164032	0.072031	0.0493873	0.0422928	0.0413043	0.0195864	0.0637849	0.0624385	0.0126063	0.00269505	0.00792369	0.0567131	0.0362793	0.0527808	0.019305	0.0228307	0.0223827	0.0452318	0.0174037	0.0363487	0.0234061	0.0263301	0.0214487	0.0166845	0.00242579	0.0190363	0.0120684	0.00164542	0.00124441	0.05592	0.0213449	0.0801583
-1.41	0.0427759	0.0373513	0.0247146	0.030468	0.0195844	0.0260492	0.0242028	0.0178301	0.0124861	0.0778636	0.0398852	0.0604522	0.0226841	0.0547338	0.0307323	0.0391995	0.016194	0.0162	0.0698758	0.0500952	0.0421842	0.0416184	0.0198787	0.0630858	0.0619768	0.0130121	0.00269574	0.00852716	0.0553007	0.0366734	0.0533235	0.0187059	0.022837	0.0235637	0.0453722	0.0174778	0.0362438	0.0235892	0.0259149	0.0213296	0.0174907	0.00262838	0.0194827	0.0116981	0.00167433	0.00124082	0.0535306	0.0213489	0.0816043
-1.4	0.0416348	0.0378698	0.0252863	0.0298538	0.0194652	0.025247	0.0240643	0.0178904	0.0126466	0.0749908	0.0398126	0.0577528	0.0227585	0.0534502	0.030553	0.0381049	0.0157434	0.0160571	0.0676588	0.050972	0.0422056	0.0419201	0.0202716	0.0622277	0.0619256	0.0134567	0.00269003	0.00914874	0.0539395	0.0374096	0.0538594	0.0181226	0.0228101	0.0247681	0.0454369	0.0175426	0.0361251	0.0238551	0.0254848	0.0211626	0.0183082	0.00283674	0.0200903	0.0114369	0.00169872	0.00123873	0.051284	0.0212868	0.0829165
-1.39	0.0406874	0.0382699	0.0258711	0.0291899	0.0194055	0.0244493	0.0238675	0.0179096	0.0128639	0.0720518	0.0395967	0.0552073	0.0228184	0.0521078	0.0302752	0.0369736	0.0153408	0.0159582	0.0654054	0.0519985	0.0422669	0.0422658	0.0207267	0.0612261	0.0618854	0.0139308	0.00267747	0.00978382	0.0526805	0.038513	0.0543831	0.0175634	0.022754	0.0259659	0.0454166	0.0176003	0.035975	0.0241891	0.0250405	0.0209441	0.0191182	0.0030488	0.0208863	0.0113122	0.00171796	0.00123847	0.0491731	0.0211606	0.0840933
-1.38	0.0399156	0.0385467	0.0264582	0.0285068	0.0195912	0.0236704	0.0236113	0.0178932	0.0131224	0.0690789	0.0392403	0.0528842	0.0228688	0.0507132	0.0298986	0.0358148	0.0150101	0.0158946	0.0631433	0.0531432	0.0423353	0.0427276	0.0212119	0.0600971	0.061787	0.0144275	0.0026578	0.0104274	0.0515923	0.0397946	0.0548936	0.0170366	0.0226758	0.027128	0.0453057	0.0176577	0.0357776	0.0245795	0.0245826	0.0206738	0.0199045	0.00326228	0.0217327	0.0113665	0.00173163	0.00123993	0.0472161	0.0209757	0.0851257
-1.37	0.03925	0.0386993	0.0270362	0.0278461	0.0200145	0.0229255	0.023295	0.0178487	0.0134067	0.0661004	0.038751	0.0508409	0.0230729	0.0492788	0.0294259	0.0346399	0.0147766	0.0158688	0.0609018	0.0543786	0.0423869	0.0433818	0.0217038	0.0588572	0.0616098	0.0149412	0.00263095	0.0110744	0.0507617	0.0411565	0.0553946	0.0165486	0.0225855	0.0282274	0.0451016	0.0177291	0.0355378	0.0250354	0.0241132	0.0203539	0.0206518	0.00347476	0.0226041	0.0115979	0.00173951	0.00124254	0.045447	0.0207405	0.0860014
-1.36	0.0386328	0.0387319	0.0275946	0.0272637	0.0204496	0.022242	0.0229191	0.017786	0.0137035	0.0631422	0.0381417	0.0491103	0.0233181	0.047828	0.028862	0.0334631	0.0146516	0.0158948	0.0587134	0.0556822	0.0424008	0.0442878	0.0221863	0.0575227	0.061337	0.0154679	0.0025971	0.0117196	0.0502249	0.0425539	0.0558946	0.0161023	0.0224934	0.0292391	0.0448058	0.017833	0.0352772	0.0254639	0.0236355	0.0199893	0.0213465	0.00368378	0.0234791	0.0119789	0.00174159	0.00124542	0.0439355	0.0204671	0.0867101
-1.35	0.0380262	0.0386538	0.0281245	0.0268244	0.0208821	0.0217744	0.0224864	0.0177169	0.0140021	0.0602336	0.0374299	0.0477004	0.0235629	0.0464065	0.0282147	0.0323047	0.0146205	0.0159936	0.056615	0.0570332	0.0423593	0.0454748	0.0226488	0.0561101	0.060955	0.0160046	0.00255666	0.0123577	0.0499639	0.0439548	0.0564049	0.015701	0.022409	0.0301407	0.0444234	0.0179614	0.0350232	0.0258418	0.0231544	0.0195879	0.0219768	0.00388689	0.0243377	0.012484	0.00173806	0.00124765	0.042806	0.0201712	0.0872492
-1.34	0.037405	0.0384803	0.0286187	0.0265722	0.0212973	0.0214895	0.0220018	0.0176564	0.0142944	0.0574143	0.0366379	0.0466082	0.023803	0.0450691	0.0274944	0.0311999	0.0146574	0.0161754	0.0546544	0.0584115	0.0422474	0.0469484	0.0230849	0.0546361	0.0604534	0.0165496	0.00251034	0.0129838	0.0506664	0.0453314	0.0569342	0.0153554	0.0223386	0.0309136	0.0439641	0.0180893	0.0347868	0.0261572	0.0226762	0.019165	0.0225332	0.00408178	0.0251611	0.0131191	0.00172925	0.00124848	0.0421198	0.0198737	0.087628
-1.33	0.0367514	0.0382331	0.0290721	0.0265001	0.0216812	0.0212567	0.0214734	0.0176358	0.0145744	0.0547433	0.035792	0.0458417	0.0240354	0.0438183	0.0267135	0.0301521	0.0147388	0.016429	0.0529115	0.0597961	0.0420541	0.048701	0.0234919	0.0531182	0.0598256	0.0171021	0.00245921	0.0135935	0.0516814	0.046659	0.057483	0.0150799	0.0222851	0.0315431	0.0434436	0.0182001	0.0345477	0.0264029	0.0222078	0.018791	0.0230087	0.00426636	0.0259323	0.0139294	0.00171566	0.00124743	0.0417793	0.019605	0.0878714
-1.32	0.0360529	0.0379404	0.0294813	0.0265692	0.0220212	0.0210604	0.0209126	0.0177657	0.0148387	0.0523051	0.0349209	0.0454396	0.0242598	0.0426349	0.0258862	0.0291286	0.0148465	0.0167369	0.0515475	0.0611647	0.0417723	0.0507187	0.0238713	0.0515747	0.0590685	0.017663	0.00240476	0.0141829	0.0527861	0.0479148	0.0580399	0.0148767	0.0222497	0.0320195	0.0428886	0.0182846	0.0342712	0.0265759	0.0217567	0.0184959	0.0233985	0.00443888	0.0266363	0.0148312	0.00169796	0.00124436	0.0416916	0.0194147	0.0880243
-1.31	0.0353007	0.037637	0.0298439	0.0267431	0.0223065	0.0208979	0.0203345	0.0180102	0.0150856	0.0501789	0.034053	0.0454835	0.0244791	0.0415243	0.0250282	0.0281127	0.0149669	0.0170859	0.0507252	0.0624929	0.0413991	0.0529808	0.024233	0.0500247	0.0581821	0.0182342	0.00234883	0.014749	0.0539484	0.0490788	0.0585861	0.0147517	0.0222334	0.0323385	0.0423715	0.018337	0.033928	0.0266769	0.021332	0.0182018	0.0237005	0.004598	0.0272603	0.0157985	0.00167696	0.00123958	0.0418164	0.0193256	0.0881566
-1.3	0.0344897	0.0373621	0.0301585	0.0269979	0.0225282	0.0209386	0.0197596	0.0182792	0.0153155	0.0483921	0.0332118	0.0460676	0.0247021	0.0405112	0.0241561	0.0270953	0.0150901	0.0174683	0.0503332	0.0637547	0.0409361	0.0554584	0.0245928	0.0484879	0.0571693	0.0188197	0.0022931	0.0152898	0.0551418	0.050133	0.0591101	0.0147206	0.0222385	0.0325018	0.0420528	0.0183539	0.0335005	0.0267107	0.0209476	0.0178945	0.023915	0.00474297	0.027794	0.016816	0.00165363	0.00123407	0.0421388	0.0192879	0.0883676
-1.29	0.0336183	0.0371534	0.0304237	0.0273177	0.0226796	0.0210224	0.019216	0.0185489	0.0155306	0.0469475	0.0324131	0.0472476	0.0249446	0.0396312	0.0232865	0.0260716	0.0152085	0.0178791	0.0501927	0.0649228	0.0403893	0.0581151	0.0249387	0.0469834	0.0560354	0.0194262	0.00223843	0.0158045	0.0563426	0.0510615	0.0596362	0.0147841	0.0222693	0.0325175	0.0418862	0.0183345	0.0329799	0.0266857	0.0206166	0.0175706	0.024045	0.00487378	0.0282296	0.0178693	0.00162899	0.0012297	0.0426604	0.0192573	0.0887832
-1.28	0.0326881	0.037038	0.0306384	0.0276863	0.0227562	0.0211376	0.018745	0.0188048	0.0157349	0.0458642	0.0316662	0.0490482	0.0252333	0.0389259	0.0224362	0.0250392	0.0153167	0.0183147	0.0502322	0.0659712	0.0397696	0.0609086	0.0252443	0.0455293	0.0547887	0.020066	0.00218504	0.0162937	0.0575298	0.0518505	0.0601783	0.0149111	0.0223333	0.0323992	0.0417673	0.0182806	0.0323648	0.0266142	0.0203303	0.0172291	0.0240969	0.00499167	0.0285625	0.0189435	0.00160389	0.00122943	0.0434291	0.0192073	0.0895332
-1.27	0.031704	0.0370239	0.0308019	0.028084	0.0227555	0.0212955	0.0184098	0.0190346	0.0159351	0.0451833	0.0309785	0.0514483	0.0256082	0.0384351	0.021621	0.023998	0.0154103	0.0187711	0.0504527	0.0668758	0.0390942	0.0637943	0.025494	0.0441409	0.0534399	0.0207594	0.00213311	0.0167599	0.0586843	0.0524883	0.0606651	0.0150704	0.0224821	0.0321635	0.0416728	0.0181963	0.0316596	0.0265125	0.0200613	0.0168701	0.0240835	0.00509986	0.0287911	0.0200235	0.00157889	0.00123593	0.0445213	0.0191199	0.0906961
-1.26	0.0306738	0.0370997	0.0309144	0.0284888	0.0226773	0.0215349	0.0182485	0.0192271	0.0161414	0.0449539	0.0303583	0.054353	0.0261221	0.0381829	0.0208557	0.02295	0.015486	0.0192444	0.0508961	0.0676164	0.0383916	0.0667273	0.0256783	0.0428342	0.0520022	0.0215183	0.00208312	0.0172074	0.0597876	0.0529649	0.06105	0.0152429	0.0227596	0.0318279	0.0415987	0.0180884	0.0308733	0.0264013	0.0197882	0.0164949	0.02403	0.0052036	0.0289173	0.0210937	0.00155466	0.00124876	0.0457884	0.0189826	0.0922566
-1.25	0.0296094	0.0372425	0.0309771	0.0288801	0.0225231	0.021995	0.0182462	0.0193728	0.0163697	0.0452038	0.0298147	0.0576349	0.0268249	0.0381667	0.020154	0.0218982	0.0155412	0.0197303	0.0515696	0.0681778	0.0377126	0.0696633	0.0257904	0.0418162	0.0504919	0.0223285	0.00203579	0.0176422	0.0608212	0.053273	0.0613156	0.0154174	0.0230674	0.0314111	0.0415445	0.0179662	0.0300192	0.0263067	0.0194996	0.0161059	0.0239546	0.00530567	0.0289465	0.0221385	0.00153245	0.00126492	0.0471088	0.0187875	0.0941246
-1.24	0.0285265	0.037426	0.0309932	0.0292408	0.0222967	0.0227374	0.0183779	0.0194632	0.0166429	0.0459046	0.0293544	0.0611795	0.0277375	0.03836	0.0195297	0.0208471	0.0155745	0.0202242	0.0524008	0.0685506	0.0371242	0.0725596	0.0258262	0.0415158	0.0489282	0.0231723	0.00199204	0.0180714	0.0617651	0.053408	0.0614542	0.0155871	0.023395	0.0309344	0.0415108	0.0178427	0.0291136	0.0262587	0.0191909	0.0157064	0.0238377	0.00540146	0.0288873	0.0231426	0.00151431	0.00128163	0.0484363	0.0185307	0.0961931
-1.23	0.0274462	0.037626	0.0309683	0.0295573	0.0220036	0.0236072	0.0186103	0.0194918	0.0169873	0.0469727	0.028977	0.0648936	0.0288444	0.0387363	0.0190803	0.0198022	0.0155855	0.0207222	0.0533103	0.0687309	0.0366474	0.0753755	0.0257834	0.0412816	0.0473335	0.0240379	0.00195296	0.0184996	0.0625982	0.0533683	0.0614617	0.0157488	0.0237414	0.0304289	0.0414983	0.0177374	0.0281748	0.0262836	0.0188608	0.0153009	0.0236599	0.0054837	0.0287492	0.0240911	0.00150251	0.00129711	0.0497439	0.0182116	0.0983698
-1.22	0.0263927	0.0378233	0.0309123	0.0298193	0.0216514	0.0245389	0.0189068	0.0194535	0.01742	0.0483043	0.0286724	0.068701	0.0301151	0.0395733	0.0187885	0.0187699	0.015575	0.0212206	0.0542452	0.068721	0.0362499	0.078073	0.0256609	0.0410511	0.0457336	0.0249173	0.0019201	0.0189265	0.0632998	0.0531556	0.0613367	0.0159036	0.0241085	0.0299876	0.041507	0.0176908	0.0272229	0.0263965	0.0185108	0.0148948	0.0234143	0.0055469	0.0285395	0.0249699	0.00149788	0.00131052	0.0510153	0.0178331	0.100584
-1.21	0.0253825	0.0380042	0.0308416	0.0300197	0.0212497	0.0255107	0.0192347	0.0193451	0.0179453	0.0498056	0.0284227	0.0725349	0.0315237	0.040689	0.018622	0.0177571	0.0155448	0.0217173	0.0551705	0.0685286	0.03588	0.0806169	0.0254592	0.0408054	0.0441587	0.0258049	0.00189773	0.0193487	0.0638502	0.052775	0.0610802	0.0160662	0.0245014	0.0295606	0.041535	0.017764	0.0262794	0.0266201	0.0181436	0.0144957	0.0231001	0.00558749	0.0282611	0.0257664	0.00149951	0.00132134	0.0522403	0.0174005	0.102784
-1.2	0.0244182	0.0381611	0.030784	0.0301548	0.0208099	0.0265083	0.019567	0.0191649	0.0185669	0.0514022	0.0282078	0.0763348	0.0330543	0.0418408	0.0185648	0.0167717	0.015498	0.0222122	0.0560603	0.0681666	0.0354866	0.0829755	0.0251794	0.0405289	0.0426435	0.026699	0.00189806	0.0197621	0.0642329	0.0522351	0.0606965	0.0162812	0.0249251	0.0291914	0.0415767	0.0179597	0.0253728	0.0270337	0.0177634	0.0141154	0.0227191	0.0056031	0.0279128	0.0264695	0.00150618	0.00132855	0.053403	0.0169216	0.104932
-1.19	0.0234968	0.0382921	0.0307811	0.0302255	0.0203454	0.027519	0.0198822	0.0189134	0.019326	0.0530387	0.0280093	0.0800448	0.0346939	0.0429883	0.0185957	0.0158226	0.0154382	0.0227094	0.0568947	0.067652	0.035038	0.0851208	0.0248238	0.040208	0.0412313	0.0276103	0.00191883	0.0201639	0.0644345	0.0515478	0.0601942	0.0165259	0.0253811	0.0290853	0.0416211	0.0183271	0.0245774	0.0276894	0.0173752	0.0137769	0.0222759	0.00559233	0.0274934	0.02707	0.00151732	0.0013312	0.0544753	0.0164059	0.107003
-1.18	0.0226195	0.0384007	0.0308702	0.0302427	0.0198719	0.0285302	0.0201628	0.0185927	0.0203805	0.0546748	0.0278117	0.0836126	0.0364216	0.0440992	0.0187157	0.0149196	0.0153688	0.0232186	0.0576579	0.0670057	0.0345196	0.0870289	0.0243953	0.0398318	0.0400468	0.0285526	0.00194788	0.0205536	0.0644464	0.0507279	0.0595866	0.0167715	0.0258676	0.029034	0.0416512	0.0187656	0.0240341	0.0285278	0.0169849	0.0135089	0.0217771	0.00555461	0.027003	0.0275611	0.00153308	0.00132885	0.0554302	0.0158656	0.108977
-1.17	0.0217941	0.0384956	0.0310484	0.0302356	0.0194072	0.0295293	0.0203951	0.0182069	0.021618	0.0562825	0.0276026	0.0869907	0.0382034	0.0451451	0.0189673	0.0140754	0.0152915	0.0237492	0.0583382	0.0662513	0.0339275	0.0886805	0.0238976	0.039392	0.0391762	0.0295015	0.00198126	0.020933	0.0642647	0.0497935	0.058893	0.017008	0.0263829	0.028973	0.0416451	0.0192413	0.0236398	0.0295531	0.016599	0.0133044	0.0212317	0.00549023	0.0264444	0.0279385	0.00155401	0.00132148	0.0562495	0.0153187	0.110842
-1.16	0.0211144	0.0385915	0.0312835	0.0302188	0.0189715	0.0305043	0.020568	0.0177617	0.0229644	0.057844	0.0273724	0.0901363	0.0399983	0.0461007	0.019346	0.0133091	0.015207	0.0242962	0.0589274	0.065414	0.0332654	0.0900608	0.0233354	0.0388826	0.0384431	0.0304369	0.00201728	0.0213068	0.0638911	0.0487655	0.0581397	0.0172286	0.0269302	0.0289106	0.0415795	0.0197407	0.0232625	0.030781	0.0162248	0.0131393	0.0206508	0.00540032	0.025823	0.0282005	0.00158068	0.00130933	0.0569242	0.0148061	0.112585
-1.15	0.0206294	0.03871	0.0315479	0.0301635	0.0185889	0.031444	0.020674	0.0172647	0.0244011	0.0593486	0.027115	0.0930126	0.0417652	0.0469448	0.0198341	0.012656	0.0151153	0.0248423	0.0594218	0.0645201	0.0325431	0.0911601	0.0227145	0.0383004	0.0378185	0.0313528	0.00205483	0.0216809	0.0633325	0.0476679	0.0573616	0.017428	0.0275198	0.0288682	0.0414329	0.0202519	0.0228614	0.0321493	0.0158702	0.0130059	0.0200474	0.00528683	0.0251469	0.0283485	0.00161328	0.00129289	0.0574524	0.0143545	0.114192
-1.14	0.020189	0.0388832	0.0318251	0.0300538	0.0182876	0.0323389	0.0207088	0.0167249	0.0259118	0.060787	0.0268273	0.0955891	0.0434653	0.0476598	0.0204343	0.0121625	0.0150171	0.0253713	0.0598212	0.0635958	0.0317772	0.0919738	0.0220417	0.0376448	0.0373222	0.0322497	0.00209311	0.0220599	0.062602	0.0465279	0.0566045	0.0176027	0.0281569	0.0289754	0.0411889	0.0207637	0.0224176	0.0336133	0.0155439	0.0129116	0.0194365	0.00515252	0.0244268	0.0283866	0.00165134	0.00127288	0.0578388	0.0139236	0.115647
-1.13	0.0200542	0.0391576	0.0321067	0.02989	0.0180992	0.0331815	0.0206735	0.0161527	0.0274791	0.0621434	0.0265092	0.0978423	0.0450633	0.048232	0.0212323	0.0118255	0.0149138	0.0258724	0.0601297	0.0626681	0.0309941	0.0925029	0.021325	0.036918	0.0371049	0.0331329	0.00213161	0.0224436	0.0617181	0.0453771	0.0559275	0.0177557	0.0288237	0.0293756	0.0408373	0.0212658	0.0219191	0.0351432	0.0152564	0.0128902	0.0188357	0.00500093	0.0236759	0.0283226	0.00169377	0.00125024	0.0580951	0.0134955	0.116928
-1.12	0.0204703	0.0395958	0.0323886	0.0296784	0.0180482	0.0339671	0.0205767	0.0155602	0.0290844	0.0633908	0.0261636	0.099756	0.0465273	0.0486522	0.0222908	0.0116174	0.0148077	0.0263382	0.0603544	0.0617702	0.0302502	0.0927539	0.0205733	0.0361251	0.0372791	0.0340156	0.00217172	0.0228288	0.0607048	0.0442549	0.0554001	0.0179468	0.0294971	0.0298809	0.0403752	0.0217489	0.0213593	0.0367115	0.0150274	0.0130088	0.0182649	0.00483638	0.0229101	0.0281685	0.00173919	0.00122628	0.0582396	0.013069	0.118012
-1.11	0.0209433	0.0402572	0.0326704	0.0294262	0.0181406	0.0346945	0.0204231	0.0149613	0.0307084	0.0644951	0.0258331	0.101321	0.0478293	0.0489152	0.0234891	0.0115433	0.0147019	0.0267634	0.060504	0.0609873	0.0296682	0.092739	0.0197965	0.0352742	0.0376162	0.0349237	0.00221573	0.0232127	0.0595914	0.0432198	0.055083	0.018225	0.0301612	0.0304536	0.0398065	0.0222046	0.0207364	0.038291	0.0149211	0.0132601	0.017747	0.0046639	0.0221482	0.0279418	0.00178617	0.00120321	0.0582973	0.0126472	0.118881
-1.1	0.0214447	0.0411547	0.0329547	0.0291376	0.0183694	0.0353663	0.0202099	0.014373	0.0323311	0.0654216	0.0257452	0.102537	0.048945	0.0490207	0.0248196	0.0115731	0.0146	0.0271441	0.0605859	0.060531	0.0292803	0.0924769	0.0190043	0.0343769	0.038013	0.0358801	0.00225827	0.0235948	0.0584117	0.042349	0.0549939	0.018501	0.030804	0.031068	0.0391419	0.0226254	0.020053	0.0398557	0.0149516	0.0135871	0.017306	0.00448933	0.0214127	0.0276639	0.00183338	0.00118527	0.0582918	0.0122366	0.119516
-1.09	0.0219564	0.042243	0.033246	0.0288122	0.0187689	0.0359901	0.0199412	0.0138203	0.0339325	0.0661401	0.0256648	0.103407	0.0498559	0.0489729	0.0262722	0.0116748	0.0145069	0.0274772	0.0606036	0.0602983	0.0290237	0.0919927	0.0182052	0.0334488	0.0384392	0.0368695	0.00229857	0.0239777	0.0572042	0.0416414	0.0550897	0.0187568	0.0314164	0.0316959	0.0383981	0.0230049	0.019316	0.0413814	0.0150364	0.0139427	0.0169627	0.00431934	0.0207298	0.0273485	0.00187964	0.00117582	0.0582338	0.0118468	0.1199
-1.08	0.0224632	0.0434552	0.0335501	0.0284452	0.0195272	0.0365805	0.0196287	0.0133444	0.0354925	0.0666268	0.0255739	0.103943	0.0505486	0.0487809	0.0278344	0.0118347	0.0144309	0.0277599	0.0605553	0.0601336	0.0288928	0.0913195	0.0174051	0.0325112	0.038881	0.0378669	0.00233636	0.0243664	0.0560105	0.041017	0.0552901	0.0189896	0.0319917	0.0323086	0.0375984	0.0233375	0.0185359	0.0428467	0.0151515	0.0142963	0.016726	0.0041618	0.0201275	0.0269906	0.00192387	0.001172	0.0581227	0.0114904	0.120017
-1.07	0.0229546	0.0447358	0.0338694	0.0280311	0.0204284	0.0371659	0.0192912	0.0129704	0.0369918	0.066865	0.025476	0.104163	0.0510152	0.0484592	0.0294917	0.0120441	0.0143988	0.02799	0.0604353	0.0600115	0.0289084	0.0904964	0.0166078	0.0315931	0.0393316	0.0388543	0.00237164	0.0247686	0.0548777	0.0404215	0.0555149	0.0191995	0.0325257	0.0328791	0.0367737	0.0236192	0.0177258	0.0442336	0.015301	0.0146284	0.0165887	0.00402678	0.0196283	0.0265759	0.00196518	0.00117063	0.0579596	0.0111808	0.119849
-1.06	0.0234269	0.046048	0.0341999	0.0275655	0.0214364	0.0378018	0.0189533	0.0126793	0.0384124	0.0668453	0.0253755	0.104088	0.0512544	0.0480277	0.0312278	0.0122964	0.014427	0.028166	0.0602361	0.0600027	0.0291191	0.0895575	0.0158167	0.0307275	0.0397913	0.0398168	0.0024047	0.0251943	0.0539663	0.0398256	0.0557016	0.0193875	0.0330166	0.0333833	0.0359653	0.0238475	0.016901	0.0455282	0.0155178	0.0149246	0.0165321	0.0039365	0.0192387	0.0260936	0.00200277	0.0011705	0.057754	0.0109264	0.119378
-1.05	0.0238878	0.0473742	0.034533	0.027047	0.022546	0.0384906	0.0186362	0.0124584	0.0397375	0.0665656	0.0252774	0.103743	0.0512705	0.0475131	0.033025	0.0125861	0.0144812	0.0282888	0.0599505	0.0608163	0.0298572	0.0885145	0.015035	0.0299313	0.0402675	0.0407397	0.00243616	0.0256556	0.053355	0.0392132	0.0558063	0.0195556	0.0334654	0.0338005	0.0352293	0.0240218	0.0161163	0.0467213	0.0158049	0.0151738	0.0165347	0.00392089	0.0189459	0.0255386	0.00203602	0.0011713	0.0575235	0.010728	0.118589
-1.04	0.024359	0.0487175	0.0348611	0.0264769	0.0237512	0.0391784	0.018357	0.0123066	0.0409526	0.0660309	0.0251874	0.103153	0.0510742	0.0469497	0.034864	0.0129091	0.0145485	0.0283704	0.0595732	0.0617112	0.0311606	0.087354	0.0142668	0.0291906	0.0407769	0.0416089	0.00246712	0.0261681	0.0528581	0.0385782	0.0557998	0.0197069	0.0338762	0.0341138	0.0346305	0.0241438	0.0157092	0.0478083	0.0161168	0.0153673	0.0165779	0.00395903	0.0187262	0.0249103	0.00206441	0.00117297	0.0572936	0.0105815	0.117475
-1.03	0.0248502	0.0501052	0.0351805	0.0258591	0.0250444	0.0398365	0.0181447	0.012226	0.0420457	0.0652533	0.0251132	0.102337	0.0506816	0.0463814	0.0367243	0.0132622	0.0146289	0.0284313	0.0591012	0.0626606	0.0326685	0.0860577	0.0135168	0.0284823	0.0413507	0.0424105	0.00249916	0.0267746	0.0524605	0.0379224	0.0556636	0.0198448	0.0342555	0.0343109	0.0341913	0.024217	0.0153425	0.0487894	0.0164291	0.0154989	0.0166474	0.00404112	0.018556	0.0242112	0.00208756	0.00117564	0.0570985	0.0104836	0.116036
-1.02	0.0253424	0.0515761	0.0354925	0.0251995	0.0264173	0.0404485	0.0180357	0.0122188	0.0430076	0.0642514	0.0250652	0.1013	0.0501146	0.0458623	0.0385848	0.0136424	0.0147285	0.0284486	0.0585348	0.0636533	0.0342949	0.0846168	0.0127908	0.0277943	0.0420452	0.0431315	0.00253439	0.0275175	0.052167	0.0372549	0.055387	0.0199744	0.0346124	0.0343841	0.0338487	0.0242467	0.0149794	0.0496692	0.0167294	0.0155647	0.0167327	0.00415746	0.0184163	0.0234466	0.00210519	0.00117941	0.0569823	0.010436	0.11428
-1.01	0.0258155	0.0531424	0.0358025	0.0245054	0.0278603	0.041003	0.0180248	0.0122847	0.0438324	0.0630497	0.0250588	0.10004	0.0493998	0.0454534	0.0404236	0.0140447	0.014864	0.0284001	0.0578772	0.064674	0.0359936	0.0830341	0.0120953	0.0271257	0.042953	0.0437599	0.00257539	0.0283282	0.0520249	0.0365918	0.0549653	0.0201046	0.0349545	0.0343302	0.0335253	0.0242388	0.0146179	0.0504563	0.0170092	0.0155634	0.0168259	0.00429862	0.0182938	0.0226241	0.00211704	0.00118436	0.0570048	0.0104467	0.112222
-1	0.0262565	0.054774	0.0361213	0.023785	0.0293629	0.0414925	0.0180692	0.0124177	0.0445179	0.0616785	0.0251087	0.0985552	0.0485691	0.0452093	0.0422196	0.0144601	0.0150679	0.0282794	0.0571355	0.0657047	0.0377286	0.0813233	0.0114382	0.0264832	0.0441592	0.0442858	0.00262581	0.0291933	0.0521137	0.0359564	0.0543987	0.0202573	0.0352847	0.034151	0.0331775	0.0241997	0.0142571	0.0511624	0.0172614	0.015496	0.0169216	0.00445679	0.0181801	0.021753	0.0021229	0.00119041	0.0577506	0.0105306	0.109883
-0.99	0.0266528	0.0564262	0.0364641	0.0230462	0.0309139	0.0419122	0.0181377	0.0126047	0.0450661	0.0601737	0.0252089	0.0968504	0.0476598	0.0451565	0.0439522	0.0148777	0.0153542	0.0280848	0.0563208	0.0667252	0.039468	0.0795075	0.0108285	0.0258802	0.0456494	0.044701	0.00269166	0.0301068	0.0523599	0.0353804	0.0536908	0.0204451	0.0356008	0.0338527	0.0327869	0.0241361	0.0138974	0.0518011	0.0174803	0.0153657	0.0170184	0.00462569	0.0180781	0.0208446	0.00212256	0.00119736	0.0593058	0.0107008	0.107291
-0.98	0.0269902	0.0580603	0.0368482	0.022296	0.0325013	0.0422601	0.0182141	0.0128288	0.0454839	0.0585776	0.0253288	0.0949381	0.0467168	0.0452855	0.0456025	0.0152878	0.0156938	0.0278174	0.0554494	0.0677146	0.0411829	0.0776183	0.0102762	0.0253371	0.047341	0.045	0.00277958	0.0310658	0.0526531	0.034907	0.0528481	0.0206415	0.0359012	0.0334463	0.0323496	0.0240558	0.0135406	0.0523924	0.0176618	0.0151784	0.0171186	0.00480034	0.0180516	0.0199116	0.0021158	0.00120485	0.0610853	0.0109468	0.104477
-0.97	0.0272553	0.0596448	0.0372803	0.0215403	0.0341124	0.0425368	0.0182908	0.0130733	0.0457806	0.056941	0.0254364	0.092839	0.0457953	0.0455633	0.0471537	0.0156836	0.0160708	0.0274797	0.0545446	0.0686516	0.042847	0.0756953	0.00979165	0.0248824	0.0491593	0.0451798	0.00289058	0.0320688	0.0529474	0.0345952	0.0518798	0.0208328	0.0361873	0.0329478	0.0318717	0.0239676	0.0131907	0.0530538	0.0178029	0.0149415	0.0172224	0.00497686	0.0180415	0.0189683	0.00210244	0.00121255	0.0630241	0.0112425	0.101476
-0.96	0.0274389	0.0611531	0.0377458	0.0207836	0.0357344	0.0427451	0.0183657	0.013324	0.0459618	0.0553283	0.0255104	0.0905804	0.0449621	0.0459498	0.0485917	0.0160626	0.0165064	0.027076	0.0536347	0.0695158	0.0444373	0.073785	0.00938357	0.0245512	0.0510486	0.0452402	0.00302161	0.0331111	0.0532214	0.0345049	0.0507975	0.0210217	0.0364635	0.0323788	0.0313676	0.023882	0.012854	0.0538761	0.0179025	0.0146647	0.0173186	0.00515225	0.0180009	0.0180298	0.00208238	0.00122029	0.0650755	0.0115655	0.0983255
-0.95	0.0275366	0.0625611	0.038215	0.0200299	0.0373541	0.04289	0.018441	0.0135691	0.0460218	0.0538191	0.0255405	0.0881963	0.0442822	0.0464081	0.0499057	0.0164272	0.0169546	0.026612	0.0527388	0.070288	0.0459336	0.0719385	0.00906011	0.0243771	0.052965	0.045184	0.00316943	0.0341821	0.053462	0.0346241	0.0496154	0.0212217	0.0367348	0.0317692	0.0308576	0.0238122	0.0125505	0.0547057	0.0179613	0.014359	0.0173901	0.00532434	0.0179203	0.0171137	0.00205562	0.00122816	0.0671991	0.0119008	0.0950664
-0.94	0.0275489	0.0638472	0.0386576	0.0192827	0.0389585	0.0429777	0.0185222	0.0137996	0.045947	0.0524952	0.0255248	0.0857274	0.0437833	0.0469084	0.0510889	0.0167874	0.017393	0.0260951	0.0518602	0.0709513	0.0473194	0.0702097	0.00883786	0.0243768	0.0548715	0.0450174	0.00333177	0.0352673	0.0536587	0.0348943	0.0483508	0.0214582	0.0370053	0.0311619	0.0303608	0.0238685	0.0123953	0.0555464	0.0179817	0.014037	0.0174238	0.00549175	0.0177943	0.0162416	0.0020223	0.00123649	0.0693572	0.0122388	0.0917414
-0.93	0.027481	0.0649924	0.0390491	0.0185455	0.0405347	0.0430156	0.0186167	0.014008	0.0457245	0.0514121	0.0254679	0.0832214	0.0434358	0.0474282	0.0521392	0.017164	0.0178114	0.0255339	0.0510005	0.0714916	0.0485814	0.0686534	0.00874519	0.0245455	0.0567366	0.0447499	0.0035074	0.0363515	0.0538026	0.0352626	0.0470241	0.021762	0.0372765	0.030611	0.0298872	0.0243179	0.0123508	0.0564205	0.0179694	0.013712	0.0174122	0.0056545	0.0176197	0.0154484	0.00198272	0.00124579	0.0715153	0.0125739	0.0883948
-0.92	0.0273428	0.0659806	0.0393729	0.017822	0.0420697	0.0430108	0.0187323	0.0141888	0.0453462	0.0506069	0.0253783	0.0807317	0.0431837	0.0479516	0.0530623	0.0175886	0.0182008	0.0249387	0.0501726	0.0718986	0.0497099	0.0673318	0.00875779	0.0248693	0.0585334	0.0443957	0.00369579	0.0374198	0.0538852	0.0356873	0.04566	0.0221462	0.037548	0.0301551	0.0294339	0.0248507	0.0123269	0.0572868	0.0179376	0.0133977	0.0173517	0.00581804	0.0173958	0.0147904	0.00193731	0.00125654	0.073642	0.0129034	0.0850688
-0.91	0.0271494	0.0667994	0.0396184	0.0171167	0.0435501	0.0429697	0.0188786	0.0143379	0.0448088	0.0501219	0.0253201	0.0783154	0.0429799	0.0484685	0.0538753	0.0180864	0.0185534	0.0243202	0.0494279	0.0721664	0.0506986	0.0663714	0.00883929	0.0253389	0.0602394	0.043976	0.00389693	0.0384574	0.053898	0.0361383	0.0442887	0.022594	0.0378176	0.0297893	0.0289907	0.0254332	0.0123108	0.0580977	0.0179194	0.0131576	0.0172412	0.00599686	0.0171239	0.0142964	0.00188669	0.0012691	0.0757101	0.0132266	0.0817984
-0.9	0.0269235	0.0674401	0.0397797	0.016435	0.0449616	0.0428984	0.0190744	0.0144523	0.0441139	0.0499789	0.0253658	0.0760279	0.0427951	0.0489748	0.0546052	0.0186584	0.0188624	0.0236881	0.048788	0.0722952	0.0515445	0.0662103	0.00896667	0.025959	0.0618362	0.0435152	0.00411112	0.0394502	0.0538328	0.0365953	0.0429495	0.0230796	0.0380829	0.0294922	0.028546	0.0260517	0.0122971	0.0588246	0.0179141	0.0131202	0.0170822	0.00618046	0.0168072	0.0139394	0.00183163	0.00128381	0.0776961	0.0135433	0.0786095
-0.89	0.026707	0.0678988	0.0398548	0.0157838	0.0462888	0.0428031	0.0193533	0.0145303	0.0432667	0.0501465	0.0254072	0.0743815	0.0426106	0.0494724	0.0552579	0.0192885	0.0191218	0.0230472	0.0481789	0.0722929	0.052248	0.06697	0.00912235	0.0267666	0.0633093	0.0430237	0.00433901	0.0403849	0.0536823	0.0370456	0.0417003	0.0235823	0.0383407	0.0292536	0.0280905	0.0266904	0.0122828	0.0594457	0.0178855	0.0131131	0.0168777	0.00635436	0.0164508	0.0136964	0.0017731	0.00130113	0.0795803	0.0138516	0.075524
-0.88	0.0265986	0.0681762	0.0398441	0.015173	0.0475152	0.0426897	0.0197254	0.0145712	0.0422762	0.0505588	0.0254295	0.0736355	0.0424091	0.0499703	0.0558048	0.0199603	0.0193272	0.0223969	0.0475692	0.0721777	0.0528127	0.0681145	0.00929187	0.0278157	0.0646482	0.0424967	0.00458153	0.0412487	0.0534407	0.0374814	0.0406335	0.0240862	0.0385885	0.0290765	0.0276281	0.0273321	0.0122667	0.0599418	0.0178169	0.0131238	0.0166325	0.00651253	0.0160609	0.0135392	0.00171221	0.00132193	0.0813451	0.0141478	0.0725666
-0.87	0.0267258	0.0682783	0.0397502	0.0146168	0.0486237	0.0425599	0.0201522	0.0145756	0.0411543	0.0511538	0.0254201	0.0730948	0.0421725	0.0504869	0.0562165	0.0206637	0.0194754	0.0217352	0.046951	0.0719789	0.0532466	0.0694502	0.00946365	0.0293	0.065846	0.041932	0.00484018	0.0420307	0.0531049	0.0378954	0.0398503	0.0245777	0.0388243	0.0289741	0.0272544	0.0279589	0.0122496	0.0602953	0.017701	0.0131406	0.016353	0.00665096	0.0156456	0.0134306	0.00165018	0.00134785	0.0829743	0.014427	0.0697709
-0.86	0.027014	0.0682174	0.0395776	0.0141362	0.0495974	0.0424082	0.0205965	0.0145446	0.0399158	0.0518879	0.0253671	0.0727387	0.0418843	0.0510508	0.056476	0.0213928	0.0195648	0.0210626	0.0463242	0.0717307	0.0535631	0.0709019	0.00962893	0.0310196	0.0668992	0.0413344	0.0051179	0.0427213	0.0526745	0.0382761	0.0393533	0.0250441	0.0390476	0.028969	0.0269443	0.0285534	0.0122329	0.0604907	0.017534	0.0131538	0.016047	0.00676643	0.0152143	0.0133398	0.00158821	0.0013813	0.0844518	0.0146846	0.0671893
-0.85	0.0273479	0.0680178	0.0393686	0.0137561	0.0504207	0.0422257	0.0210388	0.0144804	0.0385779	0.0527352	0.0252604	0.0725418	0.0415322	0.0516882	0.0565753	0.0221422	0.0195952	0.0203841	0.0456951	0.0714563	0.0537822	0.0724146	0.00978132	0.0328767	0.0678075	0.0407135	0.00542149	0.0433129	0.0521531	0.0386087	0.0390765	0.0254727	0.0392604	0.0290951	0.0265947	0.029099	0.0122194	0.0605147	0.0173151	0.0131571	0.0157238	0.00685638	0.0147785	0.0132461	0.00152736	0.00142417	0.0857626	0.0149165	0.0648711
-0.84	0.027692	0.0677347	0.039168	0.0134888	0.0510799	0.0420058	0.0214686	0.0143854	0.0371593	0.0537917	0.0250925	0.0724708	0.0411095	0.0523957	0.0565135	0.0229031	0.0195684	0.0197093	0.045078	0.0711626	0.0539177	0.0739391	0.00991652	0.0348461	0.0685738	0.040081	0.00575673	0.0438001	0.0515481	0.0388773	0.0390245	0.0258517	0.0394694	0.0293999	0.0261919	0.0295809	0.0122121	0.0603575	0.017046	0.0131469	0.0153944	0.00691892	0.0143534	0.0131364	0.00146865	0.00147521	0.0868954	0.0151199	0.0627595
-0.83	0.0280444	0.0674882	0.0388984	0.0133177	0.0515634	0.0417472	0.0218805	0.0142617	0.0356804	0.0557214	0.0248587	0.0724733	0.0406146	0.0531396	0.0562955	0.0236615	0.0194875	0.0190522	0.044498	0.0708553	0.0539604	0.0754299	0.0100321	0.0369023	0.0692034	0.0394496	0.00611917	0.0441799	0.0508715	0.0390678	0.0394236	0.0261705	0.0396901	0.0299329	0.0257352	0.0299865	0.0122149	0.0600129	0.0167311	0.0131226	0.0150728	0.00695297	0.0139585	0.0130024	0.00141315	0.00153066	0.0878479	0.0152926	0.06076
-0.82	0.0284209	0.0673246	0.0385645	0.0132128	0.0518631	0.0414534	0.0222713	0.0141109	0.034162	0.0577893	0.0245575	0.0724812	0.0400509	0.0538856	0.0559332	0.0244017	0.0193572	0.0184311	0.04398	0.0705519	0.0538927	0.0768452	0.0101275	0.0390195	0.0697041	0.0388327	0.00650382	0.0444516	0.0501393	0.039169	0.0400222	0.0264206	0.0399478	0.0307067	0.0252286	0.0303056	0.0122316	0.059479	0.0163769	0.0130865	0.0147787	0.00695824	0.0136158	0.0128394	0.00136213	0.00158698	0.0886215	0.0154335	0.0588304
-0.81	0.0288534	0.067142	0.0381733	0.013151	0.0519738	0.0411314	0.0226404	0.0139337	0.032626	0.0599222	0.0241903	0.0724293	0.0394266	0.0546123	0.0554457	0.0251086	0.0191841	0.0178665	0.0435203	0.0702829	0.0537062	0.0781474	0.0102038	0.0411724	0.0700856	0.0382435	0.00690737	0.0446173	0.0493707	0.0391728	0.0406887	0.0265959	0.0402649	0.0316808	0.0246803	0.0305313	0.0122666	0.0587586	0.0159921	0.0130439	0.0145414	0.00693526	0.013344	0.0126454	0.00131708	0.00164168	0.0891986	0.0155424	0.0569579
-0.8	0.0293728	0.0668839	0.0377327	0.0131193	0.0518935	0.0407892	0.0229887	0.0137297	0.0310983	0.0620986	0.0237618	0.0722667	0.0387546	0.0553104	0.0548609	0.025769	0.0189765	0.0173792	0.0430911	0.0700884	0.0534013	0.0793034	0.0102645	0.0433372	0.0703593	0.0376939	0.00732659	0.0446815	0.0485869	0.0390744	0.0413731	0.0266925	0.0406331	0.0327966	0.0241026	0.0306599	0.0123242	0.0578586	0.0155878	0.0130033	0.0143889	0.00688537	0.0131532	0.0124206	0.00127995	0.00169303	0.0895467	0.01562	0.0551424
-0.79	0.0299722	0.0665325	0.0372508	0.0131113	0.0516236	0.0404332	0.0233194	0.0134984	0.0296379	0.0642893	0.02328	0.0719578	0.0380529	0.0559789	0.0542167	0.0263716	0.0187452	0.0169913	0.0426659	0.0700126	0.0529837	0.0802859	0.0103151	0.0454922	0.0705373	0.0373411	0.00775823	0.0446515	0.0478128	0.0388725	0.0420327	0.0267083	0.0410182	0.0340022	0.0235127	0.0306911	0.0124083	0.0567908	0.0151767	0.0129773	0.0143136	0.00681069	0.0130405	0.0121672	0.00125329	0.00173979	0.0896436	0.0156677	0.0533914
-0.78	0.0306107	0.0660778	0.0368023	0.0131243	0.0511687	0.0400666	0.023638	0.0132398	0.0282917	0.0664568	0.022756	0.0714808	0.0373457	0.0566237	0.0535629	0.0269075	0.0185019	0.0167317	0.0422254	0.0700971	0.0524634	0.0810751	0.0103642	0.0476187	0.0706326	0.0374224	0.00819894	0.0445368	0.0470807	0.0385687	0.0426305	0.0266421	0.0413885	0.0352558	0.0229321	0.030628	0.0125226	0.0555708	0.0147738	0.0129844	0.0142867	0.00671405	0.0129975	0.0118891	0.00124003	0.0017811	0.0894807	0.0156879	0.0517185
-0.77	0.0312474	0.0655094	0.0364411	0.013158	0.0505367	0.0396897	0.0239542	0.012955	0.0270015	0.0685585	0.0222038	0.0708256	0.036665	0.0572577	0.0529612	0.0273704	0.0182561	0.016648	0.0417564	0.0703721	0.0518531	0.0816618	0.0104235	0.0497019	0.0706578	0.0375488	0.00864521	0.0443492	0.0464301	0.0381678	0.0431356	0.0264937	0.0417236	0.0365229	0.0223878	0.0304768	0.0126701	0.0542184	0.014396	0.0130538	0.0142873	0.00659891	0.0130198	0.011592	0.00124241	0.0018165	0.0890591	0.0156838	0.0501444
-0.76	0.0318519	0.0648171	0.0360426	0.0132135	0.0497383	0.0393014	0.0242864	0.0126463	0.0257575	0.070551	0.021641	0.0699933	0.0360566	0.0579072	0.0524811	0.0277563	0.0180106	0.0168187	0.0412504	0.0708445	0.0511684	0.0820497	0.010507	0.0517322	0.070625	0.037702	0.00909327	0.0441025	0.0458865	0.0376765	0.0435238	0.0262635	0.0420116	0.0377752	0.0219107	0.0302463	0.012853	0.0527563	0.0140598	0.0132311	0.0143037	0.00646927	0.0131099	0.011283	0.00126022	0.0018459	0.0883871	0.0156591	0.0486986
-0.75	0.0324	0.0639927	0.0356022	0.013293	0.0487872	0.0388999	0.0246504	0.0123177	0.024565	0.0723927	0.0210881	0.0689948	0.0355843	0.0586461	0.0521874	0.0280641	0.0177643	0.0172985	0.0407034	0.071489	0.0504277	0.0822421	0.0106286	0.053706	0.0705467	0.0378612	0.00953914	0.0438115	0.0454403	0.0371033	0.0437781	0.025952	0.0422443	0.0389882	0.0215342	0.029948	0.0130731	0.0512097	0.0137691	0.0135495	0.0143294	0.00632959	0.0132772	0.0109712	0.00129089	0.00186984	0.0874785	0.0156179	0.0474211
-0.74	0.0328717	0.0630318	0.0351145	0.0133983	0.0476995	0.0384833	0.0250251	0.0119748	0.0234321	0.0740456	0.0205689	0.0678495	0.035304	0.0596144	0.0521212	0.0282958	0.0175175	0.0180393	0.0401159	0.0722525	0.0496535	0.0822204	0.0107979	0.0556288	0.0704848	0.0380055	0.00997868	0.0434921	0.0450654	0.0364572	0.0438898	0.0255611	0.0424158	0.040141	0.0212872	0.0295961	0.0133323	0.0496056	0.0135104	0.0139855	0.0143613	0.00618481	0.0135351	0.0106681	0.00133111	0.00188971	0.0863519	0.0155644	0.046364
-0.73	0.0332494	0.0619352	0.0345744	0.0135304	0.0464937	0.0380506	0.0253843	0.0116248	0.0223701	0.075476	0.0201099	0.0665826	0.035203	0.0607868	0.0522907	0.0284564	0.0172749	0.0189694	0.0394931	0.0730682	0.048875	0.0819591	0.0110211	0.0575196	0.0705855	0.0381154	0.0104077	0.0431595	0.0447402	0.035748	0.0438587	0.0250935	0.042521	0.0412158	0.0211853	0.0292082	0.0136427	0.0479731	0.0132705	0.0145002	0.0143971	0.00604167	0.0138892	0.0103887	0.00137804	0.0019079	0.0850301	0.0155012	0.0455807
-0.72	0.0335179	0.0607092	0.0339774	0.0136868	0.0451903	0.0376015	0.0257123	0.0112767	0.0213997	0.0766559	0.0197425	0.0652211	0.0352204	0.062066	0.0526782	0.0285544	0.0170452	0.0200407	0.0388452	0.0738697	0.0481324	0.0814472	0.0113019	0.0594166	0.070652	0.0381738	0.0108219	0.0428284	0.0444501	0.0349856	0.0436907	0.0245538	0.042555	0.0421969	0.0212241	0.0288055	0.0140572	0.0463513	0.0130428	0.0150652	0.0144338	0.00591487	0.0143254	0.0101541	0.00142953	0.00192616	0.0835402	0.0154294	0.0450902
-0.71	0.0336639	0.0593666	0.0333208	0.0138615	0.0438116	0.0371379	0.0259998	0.0109415	0.0205607	0.0775633	0.0195177	0.0637896	0.0353044	0.0634011	0.0532567	0.0286016	0.0168431	0.0212176	0.0381868	0.0745988	0.0474564	0.0806884	0.011638	0.0613741	0.0706644	0.0381671	0.0112175	0.0425124	0.0441845	0.0341803	0.0433903	0.0239485	0.0425129	0.043071	0.0213814	0.0284129	0.014529	0.0449789	0.0128255	0.0156599	0.0144665	0.00580407	0.0148179	0.00999294	0.00148393	0.00194369	0.0819154	0.015348	0.0448417
-0.7	0.0336769	0.0579266	0.0326035	0.0140456	0.0423819	0.0366636	0.026242	0.0106352	0.019874	0.078183	0.0194993	0.0623062	0.0354221	0.0647538	0.0539929	0.0286132	0.0166981	0.0224704	0.0375375	0.0752072	0.0468295	0.0796968	0.0120206	0.0634236	0.0706276	0.0380851	0.0115906	0.0422245	0.0439377	0.0333428	0.0429591	0.0232862	0.0423898	0.0438262	0.0216259	0.0280589	0.0150467	0.0441281	0.0126199	0.0162677	0.0144917	0.00569378	0.0153433	0.00993513	0.00153993	0.00195852	0.0801961	0.0152559	0.0447421
-0.68	0.0335486	0.0564158	0.0318265	0.0142295	0.0409274	0.0361854	0.0264375	0.0103833	0.0192943	0.0785064	0.0196352	0.0607819	0.0355543	0.0660898	0.0548418	0.0286075	0.016689	0.023773	0.0369206	0.0756566	0.0462152	0.078494	0.0124401	0.0655388	0.07055	0.0379213	0.0119381	0.0419788	0.0437099	0.0324844	0.0424024	0.0225781	0.0421807	0.0444526	0.0219253	0.0277744	0.0156253	0.043406	0.0124301	0.0168741	0.0145098	0.00557935	0.0158835	0.00999857	0.00159649	0.00196909	0.0784346	0.0151527	0.0447068
-0.67	0.033274	0.0548703	0.030993	0.0144048	0.0394788	0.0357131	0.0265879	0.0102199	0.0187815	0.0785317	0.0198582	0.0592229	0.0356907	0.0673775	0.0557532	0.0286062	0.0168533	0.0251022	0.036362	0.0759184	0.0455906	0.0771071	0.0128908	0.0676623	0.0704426	0.0376731	0.0122574	0.0417914	0.0435057	0.0316173	0.041734	0.0218378	0.0418811	0.0449417	0.0222507	0.0275965	0.0162789	0.0428087	0.012266	0.0174659	0.0145264	0.00545958	0.0164244	0.0101797	0.0016527	0.00197434	0.0767018	0.0150377	0.044676
-0.66	0.0328512	0.0533394	0.0301083	0.0145654	0.0380753	0.0352607	0.0266973	0.0101611	0.0183188	0.0782641	0.0201345	0.057633	0.0358291	0.0685884	0.056684	0.0286355	0.0171715	0.0264377	0.0358867	0.0759727	0.0449468	0.0755677	0.0133716	0.0697421	0.070319	0.0373414	0.0125466	0.0416823	0.0433216	0.0307544	0.0409762	0.0210821	0.041487	0.0452868	0.02259	0.0277774	0.0170052	0.042337	0.0121676	0.0180308	0.014553	0.00533452	0.0169546	0.0104537	0.00170787	0.00197357	0.0751011	0.014909	0.0446102
-0.65	0.0322817	0.0518931	0.0291803	0.0147082	0.0367718	0.0348476	0.0267707	0.0101852	0.0178989	0.0777147	0.0204424	0.056016	0.0359732	0.0696974	0.0575997	0.0287353	0.0176011	0.0277621	0.0355133	0.075808	0.0442854	0.07391	0.0138869	0.0717387	0.0701932	0.0369313	0.0128048	0.0416758	0.0431401	0.0299099	0.0401656	0.0203317	0.0409954	0.045483	0.0230398	0.0282848	0.0177922	0.0419467	0.0121581	0.0185577	0.0146083	0.00520504	0.0174651	0.0107923	0.00176147	0.00196633	0.0737896	0.0147645	0.0444839
-0.64	0.0315702	0.0506276	0.0282199	0.0148328	0.0356228	0.0345018	0.0268134	0.0102611	0.017518	0.0769001	0.0207676	0.054377	0.03613	0.0706824	0.0584726	0.0289874	0.0181056	0.0290606	0.0352519	0.0754208	0.0436196	0.0721693	0.0144462	0.0736213	0.0700725	0.0364506	0.0130321	0.0417993	0.0429465	0.0290998	0.0393701	0.0196119	0.0404049	0.0455281	0.0234828	0.0289045	0.0186293	0.04159	0.0121911	0.0190367	0.0147116	0.00507277	0.0179483	0.0111734	0.00181318	0.0019524	0.0729732	0.0146049	0.044282
-0.63	0.0307251	0.0496352	0.0272416	0.0149416	0.0346304	0.0342621	0.0268299	0.0103682	0.0171735	0.0758425	0.0211022	0.0527233	0.0363054	0.0715245	0.0592789	0.0294845	0.0186629	0.030321	0.035109	0.0748148	0.0429733	0.0703807	0.0150602	0.0753659	0.0699504	0.0359087	0.0132298	0.0420798	0.0427375	0.0283438	0.0386654	0.0189541	0.0397163	0.0454225	0.0238796	0.0296076	0.0195083	0.0412351	0.0122692	0.0194592	0.014861	0.00493995	0.0183988	0.0115804	0.0018629	0.00193173	0.0727927	0.0144342	0.0439976
-0.62	0.0297578	0.0489162	0.0262646	0.0150397	0.0337541	0.0341701	0.0268252	0.0104945	0.0168631	0.0745681	0.0214438	0.0510642	0.0365012	0.072208	0.0599984	0.0301705	0.0192539	0.031534	0.035099	0.0740008	0.0423575	0.0685767	0.0157404	0.0769545	0.0698101	0.0353122	0.013401	0.0425343	0.0425187	0.0276732	0.038026	0.0183927	0.0389333	0.0451698	0.0242201	0.0303643	0.0204215	0.0408631	0.0124994	0.0198186	0.0150396	0.00480944	0.018813	0.0119999	0.00191077	0.00190453	0.0732158	0.0142591	0.0436314
-0.61	0.0286829	0.0483894	0.0253143	0.0151349	0.0329631	0.0342285	0.0268054	0.0106337	0.0165842	0.0731063	0.0217921	0.0494116	0.0367147	0.0727198	0.0606133	0.0309509	0.0198615	0.0326924	0.0352235	0.0729958	0.0417621	0.066787	0.0165148	0.0783746	0.0696343	0.0346629	0.0135511	0.0431604	0.042301	0.0271669	0.0374146	0.0179545	0.0380629	0.0447769	0.0244986	0.0311435	0.0213599	0.0404643	0.0127819	0.0201101	0.0152352	0.00468467	0.0191893	0.0124206	0.00195712	0.00187116	0.0741421	0.0140899	0.0431915
-0.6	0.0275174	0.0479794	0.0244229	0.0152385	0.032286	0.0343783	0.0267789	0.0107837	0.0163339	0.0714871	0.0221429	0.0477797	0.0369424	0.0730493	0.0611082	0.0317751	0.0204699	0.0337918	0.0354327	0.0718222	0.0411831	0.0650378	0.0174498	0.0796197	0.0694096	0.0339582	0.0136904	0.0439408	0.0420969	0.0269651	0.0368366	0.0176495	0.0371152	0.0442537	0.0247133	0.031915	0.0223132	0.0400381	0.0131129	0.0203314	0.015442	0.00456961	0.019528	0.0128331	0.00200244	0.00183225	0.0755299	0.0139417	0.0426935
-0.59	0.0262808	0.0476381	0.0236252	0.015366	0.0318223	0.0345498	0.0267584	0.0109452	0.0161095	0.0697372	0.0224871	0.0461854	0.0371825	0.0731878	0.0614697	0.0326109	0.0210639	0.0348289	0.0356771	0.0705069	0.040627	0.0633529	0.0185804	0.0806896	0.0691295	0.0331947	0.0138399	0.0448531	0.0419155	0.027013	0.0363253	0.0174736	0.0361033	0.0436137	0.0248657	0.0326514	0.0232697	0.0395961	0.0134941	0.0204821	0.0156573	0.00446875	0.019831	0.0132294	0.0020474	0.00178863	0.077396	0.0138393	0.0421614
-0.58	0.0249945	0.0473365	0.022943	0.0155578	0.0313806	0.0346957	0.0267641	0.0111217	0.0159086	0.0678759	0.0228139	0.0446464	0.037436	0.0731287	0.0616871	0.033431	0.0216295	0.0358011	0.0359351	0.0690802	0.0401063	0.0617539	0.0198651	0.0815904	0.0687962	0.0323703	0.0140272	0.0458754	0.041758	0.027186	0.0359465	0.0174164	0.0350432	0.0428735	0.0249594	0.0333291	0.0242161	0.0391688	0.0139372	0.0205643	0.015879	0.00438684	0.0201008	0.0136033	0.00209286	0.00174162	0.0796787	0.0138268	0.0416302
-0.57	0.0236819	0.0470574	0.0223762	0.0158627	0.0309402	0.0347891	0.0268282	0.0113179	0.0157297	0.0659164	0.0231154	0.043179	0.0377053	0.072867	0.061753	0.0342115	0.0221533	0.0367046	0.0362035	0.0675735	0.039638	0.0602619	0.0212701	0.0823336	0.068427	0.0314853	0.0142536	0.0469873	0.041617	0.0274534	0.03579	0.0174673	0.0339538	0.0420522	0.0249981	0.0339287	0.0251381	0.0388035	0.0144539	0.0205819	0.0161043	0.00432802	0.0203404	0.0139504	0.00214003	0.00169343	0.082212	0.0139163	0.0411542
-0.56	0.0223683	0.0467906	0.0219202	0.016208	0.0304862	0.034816	0.0269897	0.011539	0.0155721	0.0638706	0.0233872	0.0417926	0.0379912	0.0724	0.0616643	0.0349308	0.0226232	0.0375328	0.0364853	0.0660183	0.0392442	0.0588989	0.0227751	0.0829351	0.0680695	0.0305422	0.0145112	0.0481683	0.0414783	0.0278193	0.0358864	0.0176264	0.0328564	0.0411731	0.0249857	0.0344356	0.0260207	0.0385202	0.0150325	0.0205411	0.0163296	0.00429256	0.0205535	0.0142677	0.00219078	0.00164769	0.0848515	0.0140665	0.040835
-0.55	0.021082	0.0465306	0.0215768	0.0165897	0.0300066	0.0347717	0.0272568	0.0117891	0.0154344	0.0617555	0.023628	0.0404848	0.0382906	0.0717268	0.0614246	0.0355701	0.0230285	0.0382758	0.0367801	0.0644441	0.0389594	0.0576934	0.0243645	0.0834115	0.0677243	0.0295455	0.0148053	0.0493973	0.0413253	0.0282757	0.0361645	0.0179265	0.031775	0.0402666	0.0249268	0.0348397	0.0268487	0.0383052	0.0156582	0.0204527	0.0165499	0.00427532	0.0207448	0.0145544	0.00224791	0.00160632	0.0874993	0.0142496	0.0408014
-0.54	0.0198549	0.0462761	0.0213522	0.017027	0.0294929	0.0346592	0.0275948	0.012072	0.0153128	0.0595944	0.023839	0.03924	0.0385976	0.0708494	0.0610464	0.036114	0.02336	0.0389223	0.0370868	0.0628782	0.0388803	0.0567165	0.0260241	0.0840359	0.0673549	0.0285014	0.0151574	0.0506519	0.0411409	0.0287837	0.0365421	0.0184168	0.0307368	0.0393792	0.0248285	0.0351366	0.0276069	0.0381647	0.0163216	0.0203717	0.0167614	0.00426984	0.0209221	0.0148111	0.00231495	0.00156685	0.0900835	0.0144483	0.0410233
-0.53	0.0187256	0.0460285	0.0212516	0.0175455	0.0289409	0.0344874	0.0279654	0.0123903	0.0151997	0.0574179	0.0240227	0.0380379	0.0389067	0.0697728	0.0605496	0.0365503	0.0236105	0.0394615	0.0374106	0.0613446	0.0392572	0.0561893	0.0277398	0.0847659	0.0669398	0.0274179	0.0156084	0.0519094	0.0409084	0.0293005	0.0369657	0.0190498	0.0297738	0.0385543	0.0247008	0.0353275	0.0282808	0.0381392	0.0170153	0.0203521	0.0169618	0.00427096	0.0210972	0.0150402	0.00239503	0.00152679	0.0925468	0.0146496	0.0414099
-0.52	0.0177411	0.0457929	0.021285	0.0181474	0.0283501	0.0342664	0.0283434	0.0127447	0.0150874	0.0552628	0.0241829	0.036864	0.0392171	0.0685056	0.0599475	0.0368704	0.0237751	0.0398853	0.0377659	0.0598635	0.0400299	0.0560929	0.0294973	0.0853584	0.0664616	0.0263043	0.0161866	0.0531467	0.0406129	0.0297927	0.0374018	0.0197541	0.0289254	0.0377853	0.0245567	0.0354192	0.0288574	0.0382927	0.0177322	0.0203024	0.017153	0.00427514	0.0212868	0.0152458	0.00248961	0.0014852	0.094843	0.0148429	0.0419158
-0.51	0.0169548	0.0455804	0.0214978	0.0188085	0.0277247	0.0340017	0.0287133	0.0131324	0.0149712	0.0531729	0.0243247	0.0357144	0.0395355	0.0670602	0.0592355	0.0370691	0.0238509	0.0401894	0.038176	0.0586346	0.0409987	0.0561358	0.0312815	0.0857885	0.065905	0.0251707	0.0168772	0.054341	0.0402416	0.0302355	0.0378287	0.0204936	0.0282468	0.0370605	0.0244127	0.0354234	0.0293251	0.0386797	0.018465	0.0202015	0.0173433	0.00428008	0.0215104	0.0154336	0.00259866	0.00144195	0.0969359	0.0150198	0.0425176
-0.5	0.0164117	0.0454173	0.0219557	0.0195032	0.0270751	0.0336912	0.0290648	0.0135466	0.0148535	0.0512073	0.024459	0.0345972	0.0398784	0.0654539	0.0584037	0.0371448	0.0238375	0.0403737	0.0386704	0.0585416	0.0421123	0.0562102	0.0330774	0.0860336	0.0652583	0.0240284	0.0176567	0.0554704	0.0397843	0.0306093	0.0382326	0.0212479	0.027825	0.0363899	0.02429	0.0353516	0.0296752	0.0392973	0.0192066	0.0200433	0.0175499	0.0042844	0.0217844	0.0156107	0.00272151	0.00139723	0.0988011	0.0151744	0.0432039
-0.49	0.0161256	0.0453662	0.0225816	0.0202103	0.026431	0.0333317	0.0293919	0.0139781	0.0147477	0.0494719	0.0246169	0.033532	0.0402745	0.0637086	0.057451	0.0370993	0.0237369	0.0404422	0.0392807	0.0585127	0.0434339	0.0562737	0.0348698	0.0860746	0.0645142	0.0228888	0.0185117	0.056514	0.0392344	0.0308987	0.0386068	0.0220028	0.0277542	0.0357978	0.0242187	0.0352088	0.0299016	0.0400832	0.0199495	0.0198249	0.0177869	0.00428747	0.0221141	0.0157867	0.00285748	0.00135146	0.100429	0.0153031	0.0439763
-0.48	0.0160774	0.045496	0.0232947	0.02091	0.0258432	0.0329237	0.0296921	0.0144172	0.0146673	0.0480107	0.0247897	0.0325604	0.0407646	0.0618517	0.0563862	0.0369374	0.0235537	0.0404037	0.0400404	0.0585251	0.0449011	0.0563008	0.0366441	0.0858969	0.063671	0.0217634	0.0194344	0.0574525	0.0385884	0.0310916	0.0389505	0.0227469	0.0279994	0.0353234	0.024247	0.0349892	0.0300017	0.0409615	0.0206859	0.0195452	0.0180414	0.0042894	0.0224911	0.0159748	0.00300641	0.00130519	0.101826	0.0154043	0.0448528
-0.47	0.0162368	0.0457472	0.0240623	0.0215829	0.0252995	0.0324729	0.0299686	0.0148553	0.0146002	0.0467135	0.0249349	0.0317626	0.0413966	0.0599129	0.055226	0.0366666	0.0232945	0.0402709	0.0409728	0.0585624	0.0464407	0.0562753	0.0383862	0.0854908	0.0627331	0.0206632	0.0204191	0.0582684	0.0378465	0.0311798	0.0392695	0.0234717	0.0284263	0.0350224	0.024436	0.0346799	0.0299765	0.0418699	0.0214077	0.0192055	0.0182898	0.00429169	0.0228987	0.0161975	0.00317006	0.00125907	0.103002	0.0154785	0.0458554
-0.46	0.0165804	0.046015	0.0248647	0.0222101	0.024761	0.0319903	0.0302376	0.0152853	0.0145274	0.0455247	0.0250421	0.0312151	0.0422071	0.057919	0.053994	0.0362965	0.0229679	0.0400606	0.042054	0.0586103	0.0480197	0.0561897	0.0400829	0.0848518	0.0617139	0.0195985	0.0214609	0.0589461	0.0370123	0.0311582	0.0395768	0.0241702	0.0289351	0.0349471	0.0248003	0.0342662	0.029831	0.0427626	0.0221058	0.0188097	0.0185131	0.00429994	0.0233189	0.0164967	0.00335901	0.00121383	0.103955	0.0155279	0.0469789
-0.45	0.0170972	0.0462464	0.0256855	0.0227735	0.0242109	0.0315044	0.030502	0.0157017	0.0144404	0.0444298	0.0251117	0.0309796	0.0432034	0.0558906	0.0527226	0.0358388	0.0225824	0.039794	0.0432328	0.0586588	0.0496065	0.0560448	0.0417222	0.0839808	0.0606569	0.0185783	0.0225553	0.0594725	0.0360927	0.0310258	0.0398964	0.024837	0.0294666	0.0350972	0.0253003	0.0337362	0.0295744	0.0436065	0.0227709	0.0183639	0.0186973	0.00432895	0.0237364	0.0169054	0.00358787	0.00117027	0.104682	0.0155563	0.048198
-0.44	0.0177874	0.0464188	0.0265106	0.0232567	0.0236409	0.0312886	0.0307305	0.0161006	0.0143378	0.0434301	0.02515	0.0309868	0.0443667	0.0538452	0.0514573	0.0353061	0.0221441	0.0394963	0.0444688	0.0587038	0.0511703	0.0558505	0.0432929	0.082884	0.0596494	0.0176106	0.0236977	0.059837	0.0350975	0.0307853	0.0402764	0.0254671	0.0299817	0.035417	0.0259002	0.0330824	0.0292196	0.0443777	0.0233934	0.0178768	0.0188316	0.00438555	0.0241396	0.017394	0.00384417	0.00112914	0.105188	0.0155688	0.0495078
-0.43	0.0186504	0.046521	0.0273285	0.0236457	0.0230493	0.0314261	0.0309062	0.0164797	0.0142217	0.0425554	0.0251688	0.0311473	0.045675	0.0518032	0.0502457	0.0347115	0.0216552	0.0391971	0.0457329	0.0587484	0.0526814	0.0556264	0.0447849	0.0815721	0.0586488	0.0167025	0.0248835	0.0600314	0.0340392	0.0304435	0.0407875	0.0260549	0.0304521	0.0358433	0.0265769	0.0323018	0.0287837	0.0450601	0.0239644	0.0173592	0.0189083	0.00445577	0.0245212	0.0180183	0.00411916	0.00109103	0.105487	0.0155719	0.0509749
-0.42	0.0196692	0.0465472	0.0281344	0.0239292	0.022455	0.0316271	0.0310208	0.0168379	0.0140965	0.0419845	0.0251928	0.0314177	0.0471257	0.0497889	0.0490957	0.0340675	0.0211152	0.0389337	0.0470031	0.0588032	0.0541127	0.0554011	0.046189	0.0800601	0.0576126	0.0158614	0.0261077	0.0600506	0.0329327	0.030011	0.0414011	0.0265934	0.0308568	0.0363295	0.0273125	0.0313964	0.0282871	0.0456444	0.0244754	0.016824	0.018922	0.00453134	0.0248793	0.0187393	0.00441048	0.00105595	0.105593	0.0155736	0.0527829
-0.41	0.020813	0.0464947	0.028944	0.0240991	0.0219185	0.0318796	0.0310686	0.0171752	0.0139685	0.0420145	0.0252541	0.0317719	0.0487465	0.0478302	0.0479724	0.0333848	0.0205244	0.0387962	0.0482617	0.0588877	0.0554393	0.0552129	0.0474968	0.0783658	0.0565313	0.0150972	0.0273647	0.0598922	0.0317953	0.0295019	0.0420503	0.0270738	0.0311803	0.0368438	0.0280905	0.030373	0.0277538	0.0461267	0.0249193	0.0162864	0.0188702	0.00461041	0.0252198	0.0194665	0.00471708	0.00102347	0.10552	0.0155823	0.0549764
-0.4	0.0220515	0.0463622	0.0297625	0.0241515	0.0213938	0.0321934	0.0310457	0.0174922	0.0138458	0.0423305	0.0253322	0.0321881	0.0505504	0.0459556	0.0468457	0.0326712	0.0198845	0.038813	0.0494954	0.0590311	0.0566399	0.0551078	0.0487005	0.0765093	0.0554026	0.0144277	0.0286485	0.059557	0.0306465	0.0289337	0.042702	0.0274865	0.0314117	0.037365	0.0288939	0.0292429	0.0272116	0.0465079	0.0252903	0.0157636	0.0187529	0.00469346	0.0255563	0.0201839	0.00503817	0.000994021	0.105285	0.015598	0.0575902
-0.39	0.0233608	0.0461491	0.0305539	0.0240859	0.0208364	0.0325838	0.0309484	0.0177893	0.0137389	0.0427532	0.0253966	0.0326462	0.0524828	0.0441935	0.0457055	0.0319308	0.0191992	0.0389495	0.0506947	0.0592777	0.0576966	0.0551387	0.0497935	0.0745115	0.0542289	0.013891	0.0299525	0.0590482	0.0295093	0.0283272	0.0433377	0.0278227	0.031544	0.0378811	0.0297071	0.0280222	0.0266957	0.0467909	0.0255838	0.0152767	0.0185727	0.00478219	0.0258981	0.0208774	0.00537304	0.000968853	0.104904	0.0156119	0.0604395
-0.38	0.0247221	0.0458549	0.0313023	0.0239062	0.0202424	0.0330771	0.030774	0.0180657	0.0136607	0.0432566	0.0254315	0.0331278	0.0544684	0.042571	0.0445548	0.0311655	0.0184741	0.0392379	0.0518548	0.0596937	0.0585953	0.0553652	0.0507707	0.0723937	0.0530186	0.0135282	0.0312696	0.0583722	0.0284105	0.0277081	0.0439461	0.0280757	0.031574	0.0383883	0.0305168	0.0267316	0.0262849	0.0469779	0.0257968	0.0148554	0.0183346	0.00487946	0.0262332	0.0215334	0.00572103	0.000946381	0.104399	0.015617	0.063421
-0.37	0.0261198	0.0454794	0.0320056	0.0236198	0.019617	0.0337288	0.0305201	0.0183181	0.0136258	0.0438518	0.0254275	0.0336168	0.0564482	0.0411151	0.0434041	0.0303767	0.0177163	0.0397225	0.0529751	0.0603335	0.0593264	0.0558572	0.0516288	0.0701772	0.0517878	0.0133106	0.0325936	0.0575378	0.0273804	0.0271456	0.0445213	0.0282414	0.031501	0.0388933	0.0313144	0.0253964	0.0261988	0.0470676	0.0259277	0.0145522	0.0180462	0.00498953	0.0265367	0.0221391	0.00608151	0.000926526	0.103797	0.0156109	0.0664879
-0.36	0.0275406	0.045023	0.0326682	0.0232376	0.0189698	0.034559	0.0301859	0.0185413	0.0136503	0.0446281	0.0253801	0.0341035	0.0583776	0.039857	0.0422685	0.0295677	0.0169342	0.0404331	0.0540599	0.0611593	0.0598844	0.0566896	0.0523677	0.0678838	0.0505618	0.0131888	0.033936	0.0565561	0.0264451	0.0267486	0.0450635	0.0283193	0.0313272	0.0394138	0.0320961	0.0240474	0.0263484	0.0470547	0.0259759	0.0144217	0.0177175	0.00511802	0.0267861	0.0226821	0.00645396	0.00091029	0.103135	0.0155947	0.0695989
-0.35	0.0289726	0.0444874	0.0333123	0.0227735	0.0183136	0.0354922	0.0297716	0.0187288	0.0137485	0.045664	0.0252901	0.0346001	0.0602208	0.0388388	0.0411664	0.0287448	0.0161374	0.0413576	0.0551172	0.0620985	0.0602678	0.0579022	0.0529904	0.0655359	0.0493778	0.01314	0.0354202	0.0554407	0.0256157	0.0264089	0.04558	0.0283118	0.0310567	0.039973	0.0328644	0.0227218	0.0265838	0.0469311	0.0259423	0.0144565	0.017364	0.0052701	0.0269646	0.0231512	0.00683798	0.000897764	0.102458	0.0155707	0.072712
-0.34	0.0304049	0.0438763	0.0340044	0.0222432	0.0176655	0.0364724	0.0292792	0.0188742	0.0139283	0.0468194	0.0251633	0.0351663	0.0619464	0.0381163	0.0401191	0.027918	0.0153366	0.0424519	0.0561568	0.0630904	0.0604792	0.0594554	0.0535035	0.0631572	0.0482865	0.0131611	0.0369694	0.0542065	0.0248917	0.0261075	0.0460855	0.0282242	0.0306952	0.0405819	0.0336289	0.0214662	0.0268669	0.0466887	0.0258287	0.0146319	0.0170391	0.00545129	0.0270604	0.0235364	0.00723336	0.000887787	0.101824	0.0155433	0.0757839
-0.33	0.0318277	0.0431957	0.0347172	0.0216632	0.0170473	0.0374667	0.0287127	0.0189723	0.0141853	0.0480234	0.02501	0.0357739	0.0635265	0.0377253	0.0391508	0.0271035	0.0145435	0.0436688	0.0571847	0.0640832	0.0605253	0.0612568	0.0539178	0.0607732	0.0473493	0.013268	0.0384946	0.05287	0.0242756	0.0258541	0.046598	0.0280648	0.0302487	0.0412318	0.0344212	0.0203405	0.0271784	0.0463207	0.025639	0.0149071	0.0167882	0.00567779	0.0270653	0.0238298	0.00764004	0.000878901	0.101298	0.0155194	0.078771
-0.32	0.033232	0.0424537	0.0353873	0.0211136	0.0164887	0.0384503	0.0280781	0.0190193	0.0145018	0.0492362	0.0248408	0.0363504	0.064936	0.0376201	0.0382893	0.0263277	0.0137707	0.0449689	0.0581978	0.0650329	0.0604182	0.0632131	0.0542475	0.0584108	0.0466221	0.0134686	0.039977	0.0514487	0.0237839	0.0256658	0.0471266	0.0278441	0.0297224	0.0419062	0.0353701	0.0194148	0.0275059	0.0458228	0.025382	0.0152399	0.0165533	0.00594346	0.0269747	0.0240251	0.00805812	0.000869976	0.100942	0.0155135	0.0816314
-0.31	0.0346102	0.0416609	0.0359926	0.0207866	0.0160296	0.0394023	0.0273838	0.0190132	0.0148538	0.0504242	0.0246621	0.0368718	0.0661527	0.0377043	0.0375673	0.0256217	0.0130321	0.0463203	0.0591811	0.065903	0.0601854	0.0652471	0.0545108	0.0560988	0.0461305	0.0137348	0.0414032	0.0499605	0.0234954	0.0255707	0.0476618	0.0275755	0.0291214	0.0425902	0.0364979	0.0187427	0.0278415	0.0451929	0.0250635	0.0155994	0.0163274	0.00622829	0.0267874	0.0241188	0.00848767	0.000860227	0.100784	0.0155291	0.084326
-0.3	0.0359567	0.0408295	0.0365188	0.0204288	0.0157135	0.0403054	0.0266406	0.0189538	0.0152183	0.0515596	0.0244756	0.0373313	0.0671577	0.0379005	0.0370244	0.025004	0.0123431	0.0476954	0.060112	0.0666636	0.059871	0.0672961	0.05473	0.0538672	0.0458719	0.014043	0.0427611	0.0484237	0.0237113	0.0256668	0.0481813	0.0272744	0.0284517	0.0432726	0.0376568	0.0183237	0.028182	0.044432	0.0246785	0.0159633	0.0161193	0.0065244	0.0265062	0.0241095	0.00892848	0.000849119	0.100802	0.0155529	0.08682
-0.29	0.0372705	0.0399731	0.036954	0.0200389	0.0155738	0.0411453	0.0258623	0.0188425	0.0155753	0.0526198	0.0242808	0.037728	0.0679358	0.0381676	0.0367005	0.0244982	0.0117218	0.0490697	0.0609661	0.0672903	0.059455	0.0693077	0.054933	0.0517469	0.0458458	0.0143816	0.0440389	0.0468562	0.0242797	0.0262046	0.0486608	0.026959	0.0277208	0.0439452	0.0387947	0.0181201	0.0285301	0.0435433	0.0242272	0.0163153	0.0159428	0.00682734	0.0261378	0.0239984	0.00937978	0.000836318	0.100932	0.0155767	0.0890845
-0.28	0.0385523	0.0391065	0.0372879	0.0196152	0.0156725	0.0419109	0.0250656	0.0186825	0.0159086	0.0535877	0.0240774	0.038065	0.0684761	0.0384935	0.0366087	0.0241453	0.0111919	0.0504205	0.0617221	0.0677631	0.0589043	0.0712374	0.0551601	0.0497699	0.0460767	0.014744	0.0452252	0.0452757	0.0249839	0.0269981	0.0490789	0.0266505	0.0269377	0.0446046	0.0398845	0.0181622	0.0288958	0.0425332	0.0237133	0.0166429	0.0158121	0.00713338	0.0256931	0.0237893	0.0098403	0.000821665	0.101098	0.0155957	0.0910981
-0.27	0.0397885	0.0382452	0.0375127	0.0191556	0.0159315	0.0425944	0.0242712	0.0184787	0.0162053	0.0544523	0.0238652	0.0383489	0.0687724	0.0388846	0.0367132	0.0239879	0.0107934	0.0517259	0.0623634	0.0680659	0.0582143	0.0730481	0.0554639	0.0479693	0.0465967	0.0151274	0.0463088	0.0436986	0.0257784	0.0279954	0.0494169	0.0263899	0.0261129	0.0452571	0.0409036	0.0187153	0.0292955	0.0414106	0.0231425	0.0169369	0.0157371	0.00743899	0.0251878	0.023488	0.0103087	0.000805177	0.101234	0.0156066	0.0928486
-0.26	0.0409618	0.0374051	0.0376234	0.0186582	0.0162573	0.0431912	0.0235048	0.0182376	0.0164546	0.0552093	0.023644	0.0385892	0.0688234	0.0393474	0.0369552	0.0240407	0.0106101	0.0529653	0.0628795	0.0681852	0.0573918	0.0747091	0.0558339	0.0463781	0.0473981	0.0155337	0.0472786	0.0421406	0.0266377	0.0291869	0.0496595	0.026269	0.0252582	0.0459256	0.0418327	0.0194578	0.0297384	0.0401875	0.0225222	0.0171908	0.0157225	0.00774075	0.024643	0.0231025	0.0107838	0.00078706	0.101284	0.0156074	0.0943348
-0.25	0.0420615	0.0366039	0.0376177	0.018123	0.0166187	0.0437003	0.0227992	0.0179683	0.0166483	0.0558619	0.0234135	0.0387987	0.0686332	0.0398814	0.0372887	0.0242782	0.0107364	0.0541182	0.0632676	0.0681104	0.05645	0.0761964	0.0562109	0.0450224	0.0484307	0.015974	0.0481234	0.0406156	0.0275395	0.0305582	0.049794	0.0262318	0.0243869	0.0466345	0.0426566	0.0202911	0.0302155	0.0388808	0.0218613	0.0174012	0.0157739	0.00803538	0.0240863	0.0226427	0.0112652	0.000767724	0.101204	0.0155969	0.095569
-0.24	0.0430812	0.0358629	0.0374959	0.0175524	0.016997	0.044125	0.022192	0.0176839	0.0167801	0.0564234	0.0231736	0.038993	0.0682109	0.0404879	0.037688	0.0246555	0.0111477	0.055165	0.0635578	0.0678334	0.0554067	0.0774924	0.0565699	0.0439037	0.0496362	0.0164738	0.0488327	0.0391367	0.0284634	0.0320912	0.0498113	0.026231	0.0235135	0.0473587	0.0433641	0.0211957	0.0307088	0.0375171	0.0211706	0.0175675	0.0159062	0.00831983	0.0235534	0.0221201	0.0117532	0.000747808	0.100958	0.0155752	0.0965788
-0.23	0.044017	0.0352112	0.0372608	0.0169508	0.0173789	0.0444747	0.0217119	0.0174026	0.016846	0.0569211	0.0229419	0.0391906	0.067571	0.0411757	0.0381434	0.0251317	0.0117533	0.056087	0.0639524	0.0673489	0.054285	0.0785852	0.0569125	0.042988	0.0509664	0.0170548	0.0493968	0.0377164	0.0293925	0.0337644	0.0497054	0.0262571	0.0226562	0.0480361	0.0439494	0.0221488	0.0312035	0.0361429	0.020463	0.0176919	0.0161464	0.00859127	0.023089	0.0215474	0.0122493	0.000728186	0.100518	0.0155477	0.0974073
-0.22	0.0448674	0.0346824	0.0369173	0.0163248	0.017755	0.044767	0.021362	0.0171344	0.0168441	0.0573943	0.02295	0.0394108	0.0667323	0.0419588	0.0386541	0.0256767	0.0124936	0.0568667	0.0643547	0.0666545	0.0531194	0.0794687	0.0572559	0.0422246	0.0523834	0.0176982	0.0498073	0.0363673	0.0303134	0.035553	0.0494737	0.0263044	0.0218357	0.0486184	0.044412	0.0231218	0.0316907	0.0348013	0.0197542	0.0177794	0.0165067	0.00884733	0.0227388	0.020939	0.0127565	0.000709837	0.0998606	0.0155195	0.0980992
-0.21	0.0456335	0.0342849	0.0364716	0.0156824	0.0181196	0.0450187	0.0211298	0.0168716	0.0167746	0.0578683	0.023005	0.0396686	0.065718	0.0431807	0.0392225	0.0262698	0.0133365	0.0574892	0.064668	0.0657513	0.0520525	0.0801409	0.0576248	0.0415697	0.0538573	0.0183723	0.0500587	0.0351038	0.0312171	0.0374314	0.049117	0.0263684	0.0210636	0.049077	0.044757	0.024087	0.0321665	0.0334768	0.0190634	0.017838	0.0169593	0.00908613	0.0225257	0.0203099	0.01328	0.000693528	0.0989716	0.0154785	0.0986761
-0.2	0.0463193	0.0339951	0.0359314	0.0150327	0.0184705	0.045239	0.0210048	0.016606	0.0166399	0.0583322	0.0230348	0.0399656	0.0645546	0.0452238	0.0398501	0.0268962	0.0142606	0.0579421	0.0648888	0.0646438	0.0510759	0.0806022	0.0580319	0.0409918	0.0553666	0.0190584	0.0501478	0.0339459	0.0320991	0.0393753	0.0486387	0.0264446	0.02035	0.049395	0.0449961	0.025021	0.0326319	0.0321447	0.0184145	0.0178791	0.0174687	0.00930648	0.0224402	0.0196764	0.0138305	0.000679548	0.0978422	0.015416	0.0991225
-0.19	0.0469318	0.0337912	0.0353043	0.0143854	0.0188084	0.0454714	0.0209811	0.0163354	0.0164444	0.0587637	0.0230372	0.0402876	0.0632713	0.0474362	0.0405391	0.0275449	0.0152485	0.0582168	0.065019	0.0633398	0.0501078	0.0808536	0.0584701	0.0404701	0.0569044	0.019746	0.0500752	0.0329271	0.0329589	0.0413622	0.0480453	0.026529	0.0197052	0.0495635	0.0451491	0.0259035	0.0330921	0.0308016	0.0178383	0.017919	0.0180078	0.00950779	0.0224623	0.0190552	0.0144275	0.0006679	0.0964714	0.0153282	0.0993988
-0.18	0.0474813	0.0336668	0.0345981	0.0137503	0.0191367	0.045736	0.0210502	0.0160614	0.0161947	0.0591521	0.0230142	0.0406129	0.0619001	0.0497971	0.0412971	0.0282071	0.0162843	0.0583091	0.0650582	0.0618509	0.0491366	0.0808947	0.0589279	0.0399936	0.0584893	0.0204288	0.0498452	0.0320976	0.033798	0.0433722	0.0473452	0.0266185	0.0191416	0.049579	0.045253	0.026717	0.0335557	0.0294548	0.017371	0.0179824	0.0185547	0.00968963	0.0225836	0.018462	0.0150854	0.000658802	0.0948657	0.0152127	0.0994628
-0.17	0.0479805	0.0336318	0.0338204	0.0131376	0.0194605	0.0459631	0.0211991	0.0157887	0.0158988	0.0594996	0.0229726	0.0409202	0.0604804	0.0522773	0.0421426	0.0288754	0.0173531	0.0582195	0.0650023	0.0601915	0.0481529	0.0807235	0.0593982	0.0395619	0.0601517	0.0211027	0.0494665	0.0314761	0.0346154	0.0453877	0.0465487	0.0267108	0.0189105	0.0494432	0.0453831	0.0274467	0.0340314	0.0281154	0.0170455	0.0180989	0.0190913	0.00985072	0.022834	0.0179078	0.0157923	0.000653103	0.0930397	0.0150682	0.0992818
-0.16	0.0484443	0.0337208	0.0329781	0.0125573	0.0197854	0.0461181	0.0214132	0.0155248	0.0155669	0.0598189	0.0229241	0.0411917	0.0590919	0.0548414	0.0431048	0.0295436	0.0184402	0.0579536	0.0648437	0.0583792	0.0471487	0.0803369	0.0598794	0.0391872	0.0618612	0.0217653	0.0489518	0.0310085	0.0354033	0.0473946	0.0456672	0.0268049	0.018798	0.0491613	0.0455929	0.0280809	0.0345253	0.026796	0.0168731	0.0182722	0.0196014	0.00998858	0.023254	0.0173968	0.0165305	0.000652457	0.0910153	0.0148943	0.0988353
-0.15	0.048888	0.0339912	0.0320782	0.0120195	0.020116	0.0461853	0.0216808	0.0152803	0.0152104	0.0601321	0.0228862	0.0414131	0.0579318	0.0574505	0.0442101	0.0302061	0.0195312	0.057523	0.0645723	0.0564336	0.0461183	0.0797322	0.060374	0.038896	0.0635271	0.022416	0.0483185	0.0306276	0.0361471	0.049382	0.0447129	0.0269014	0.0187469	0.0487417	0.0458461	0.0286111	0.0350399	0.0255097	0.0168335	0.0184781	0.020071	0.0101	0.023767	0.0169293	0.0172881	0.000658675	0.0888213	0.0146914	0.0981161
-0.14	0.0493256	0.0344466	0.0311285	0.0115344	0.0204533	0.0461539	0.0219938	0.0150695	0.0148417	0.0604702	0.0228838	0.0415736	0.0569734	0.0600647	0.0454559	0.0308585	0.0206115	0.0569452	0.064178	0.0543765	0.0450588	0.0789089	0.0608899	0.0387269	0.0650745	0.023056	0.0475881	0.0302894	0.0368297	0.0513432	0.0436981	0.0270029	0.0187598	0.0481941	0.0461231	0.0290326	0.0355742	0.0242697	0.0168897	0.018695	0.0204878	0.0101818	0.0242911	0.0165059	0.0180568	0.000672032	0.0864921	0.0144607	0.0971298
-0.13	0.0497682	0.0350293	0.0301376	0.0111123	0.0207936	0.0460157	0.0223468	0.0149103	0.0144745	0.0608716	0.0229489	0.0416653	0.0560591	0.0626446	0.0468081	0.0314978	0.0216668	0.0562443	0.063652	0.0522308	0.0439706	0.0778698	0.0614409	0.0387123	0.0664574	0.0236878	0.0467858	0.0299666	0.0374358	0.0532755	0.0426352	0.0271161	0.0188428	0.0475279	0.0464283	0.0293447	0.0361227	0.0230889	0.0170067	0.0189098	0.020842	0.0102312	0.0247861	0.0161306	0.0188293	0.000690948	0.0840675	0.0142036	0.0958963
-0.12	0.0502219	0.0356986	0.0291161	0.0107626	0.021127	0.0457642	0.02274	0.0148232	0.0141229	0.0613778	0.0231177	0.0416846	0.0551621	0.0651528	0.0482238	0.0321224	0.022683	0.0554536	0.0629892	0.0500204	0.0428582	0.076622	0.0620516	0.0388549	0.0676475	0.0243145	0.0459408	0.0296407	0.0379531	0.0551781	0.0415364	0.0272562	0.0190081	0.0467501	0.0467745	0.0295512	0.036672	0.0219799	0.0171583	0.0191142	0.0211261	0.0102463	0.0252273	0.0158041	0.0195992	0.000713492	0.0815921	0.0139223	0.0944501
-0.11	0.0506858	0.0364312	0.0280778	0.0104914	0.0214402	0.0453943	0.0232686	0.0148273	0.0138015	0.0620295	0.0234175	0.0416308	0.0543057	0.0675547	0.0496673	0.0327318	0.0236468	0.0546193	0.0621888	0.0477704	0.0417313	0.0751767	0.0627706	0.0391333	0.0686263	0.0249373	0.0450898	0.0292991	0.0383733	0.0570466	0.0404139	0.0274542	0.0192867	0.0458653	0.0471779	0.0296609	0.0372003	0.0209547	0.0173259	0.0193051	0.0213365	0.0102256	0.0255974	0.0155112	0.0203602	0.000738353	0.0791181	0.0136194	0.0928424
-0.1	0.0511526	0.037208	0.0270415	0.0103002	0.0217186	0.0449025	0.023883	0.0149329	0.0135251	0.062868	0.0238535	0.0415075	0.0535137	0.0698194	0.0511117	0.0333246	0.0245454	0.0538074	0.0612554	0.0455064	0.0406055	0.0735493	0.0637096	0.0395208	0.0693829	0.0255527	0.0443254	0.0289335	0.0386918	0.0588669	0.03928	0.0277349	0.0197982	0.044876	0.0476577	0.0296877	0.037682	0.0200249	0.017497	0.0194986	0.0214728	0.0101684	0.0258841	0.0152291	0.0211055	0.000765457	0.076717	0.0132981	0.0911428
-0.09	0.0516098	0.0380091	0.0260287	0.0101888	0.0219493	0.044287	0.024497	0.015137	0.0133187	0.0639403	0.0244113	0.041322	0.0527331	0.0719203	0.0525378	0.0338976	0.0253674	0.0530944	0.0601992	0.0432558	0.0395029	0.0717593	0.0650345	0.0399944	0.0699122	0.0261529	0.043774	0.0285398	0.0389077	0.0606148	0.0381479	0.0280774	0.0206234	0.0437851	0.048236	0.0296514	0.0380915	0.0192022	0.0176631	0.0197844	0.0215382	0.0100748	0.0260801	0.0149422	0.0218282	0.000795622	0.0745057	0.012963	0.089442
-0.08	0.0520428	0.0388141	0.025049	0.0102301	0.0221221	0.0435479	0.0250935	0.0154252	0.0133056	0.0652931	0.0250677	0.0410861	0.0519005	0.0738348	0.0539322	0.0344464	0.0261026	0.0525149	0.0590364	0.0410478	0.038447	0.0698295	0.0667474	0.0405353	0.070215	0.0267269	0.0433125	0.0281181	0.0390246	0.0622601	0.0370316	0.0284584	0.0216168	0.042599	0.0489389	0.0295777	0.0384066	0.0185117	0.0178183	0.0201328	0.0215391	0.00994579	0.0261829	0.0146429	0.0225218	0.000826791	0.0726121	0.0126198	0.0878503
-0.07	0.0524382	0.0396036	0.024096	0.0104064	0.0222302	0.042688	0.0256578	0.0157781	0.0135632	0.0669428	0.025798	0.0408161	0.0509844	0.0755444	0.0552865	0.034968	0.0267426	0.052037	0.0577887	0.0389142	0.03745	0.0677852	0.0687248	0.0411276	0.0702972	0.0272635	0.0428971	0.0276724	0.0390502	0.0637727	0.0359464	0.02887	0.0227169	0.0413313	0.0497989	0.0294946	0.0386093	0.0183489	0.017959	0.0204667	0.021484	0.00978283	0.0261951	0.0143283	0.02318	0.000856522	0.0710107	0.0122761	0.0864886
-0.06	0.052786	0.0403608	0.023163	0.0106379	0.0222701	0.0417124	0.0261769	0.0161763	0.0139107	0.0688468	0.0265787	0.0405337	0.0499696	0.0770338	0.0565968	0.0354618	0.0272809	0.0516038	0.0564837	0.0369285	0.0365068	0.065654	0.0708683	0.0417583	0.0701699	0.0277527	0.0425238	0.0272123	0.0389967	0.0651251	0.0349098	0.0293042	0.0238999	0.0399985	0.050851	0.029423	0.0386915	0.0185587	0.0180832	0.0207697	0.0213825	0.00958827	0.0261241	0.0139989	0.0237973	0.000883621	0.0695863	0.0119412	0.085462
-0.05	0.0530812	0.0410729	0.0222485	0.0109181	0.0222413	0.040629	0.0266393	0.0166027	0.0142926	0.0709209	0.0273892	0.0402664	0.0488487	0.0782898	0.0578632	0.0359304	0.0277131	0.0511699	0.0551545	0.0353407	0.035603	0.0634647	0.0731161	0.0424167	0.0698487	0.0281871	0.0421934	0.0267537	0.0388815	0.0662935	0.0339432	0.029745	0.0251461	0.0386112	0.0521069	0.029366	0.0386888	0.0188307	0.0181897	0.021037	0.0212438	0.00936513	0.025982	0.0136577	0.0243692	0.000907365	0.0682658	0.0116258	0.084825
-0.04	0.0533258	0.0417322	0.0213544	0.0112414	0.0221465	0.0394486	0.0270351	0.0170427	0.0146933	0.0730767	0.0282111	0.0400489	0.0476201	0.0793008	0.0590887	0.0363785	0.0280369	0.0507137	0.05384	0.0339408	0.0347269	0.0612465	0.075421	0.0430965	0.0693537	0.0285623	0.0419081	0.0263207	0.038727	0.0672591	0.0330842	0.0301729	0.0264359	0.0371796	0.0535295	0.0293107	0.0385568	0.0191433	0.0182786	0.0212675	0.021076	0.00911702	0.0257852	0.0133097	0.0248924	0.000927232	0.0670097	0.0113421	0.0845644
-0.03	0.05353	0.0423374	0.0204851	0.0116012	0.021991	0.0381843	0.0273562	0.0174842	0.015102	0.0752368	0.0290285	0.0399201	0.0462869	0.0800559	0.0602768	0.0368116	0.0282523	0.0502309	0.0525872	0.0326898	0.0338731	0.0590283	0.0777392	0.0437978	0.0687085	0.028876	0.0416686	0.0259415	0.0385588	0.0680081	0.0324301	0.0305697	0.0277489	0.0357215	0.0550559	0.0292547	0.0382867	0.0194813	0.018351	0.0214639	0.0208868	0.00884802	0.025554	0.0129624	0.0253663	0.000942853	0.065793	0.0111327	0.0846181
-0.02	0.0537138	0.0428948	0.0196472	0.0119906	0.021782	0.036852	0.0275964	0.0179177	0.0155099	0.0773358	0.0298279	0.0399118	0.0448566	0.0805445	0.0614294	0.0372346	0.0283618	0.0497281	0.0514649	0.0315879	0.0330412	0.0568382	0.0800285	0.0445263	0.0679385	0.0291253	0.0414709	0.0256308	0.0383984	0.0685329	0.0320679	0.0309194	0.0290643	0.0342616	0.0566278	0.0293509	0.0378846	0.0198319	0.0184102	0.0216319	0.0206846	0.00856265	0.0253122	0.0126255	0.0257968	0.000954001	0.0645985	0.011127	0.0849097
-0.01	0.0539068	0.0434227	0.0188495	0.0124037	0.0215287	0.0354698	0.0277514	0.0183356	0.0159098	0.0793185	0.0305974	0.0400339	0.043341	0.0807578	0.0625446	0.0376512	0.0283698	0.0492213	0.0506295	0.0306383	0.0322339	0.0547033	0.0822493	0.0452784	0.067069	0.0293037	0.041305	0.0253767	0.0382554	0.068832	0.0319219	0.0312092	0.0303614	0.0328307	0.0581978	0.0294968	0.0373622	0.0201846	0.018462	0.0217811	0.0204801	0.00826574	0.0250957	0.0123114	0.0261903	0.000960603	0.063416	0.0111818	0.0853684
0	0.0541441	0.0439541	0.0181031	0.0128782	0.0212418	0.0340578	0.0278188	0.0187328	0.0162964	0.0811388	0.0313276	0.0402748	0.0417555	0.0806893	0.0636189	0.0380652	0.0282838	0.0487358	0.0503329	0.0298601	0.0314557	0.0526513	0.0843657	0.0460369	0.0661215	0.0294026	0.0411562	0.0251538	0.0381277	0.0689108	0.0319182	0.0314294	0.0316201	0.0314651	0.0597261	0.0295885	0.0367357	0.0205305	0.0185169	0.0219248	0.0202883	0.00796232	0.0250078	0.0120335	0.0265373	0.000962743	0.0622418	0.0112704	0.0859332
0.01	0.0544651	0.0445222	0.0174227	0.0134151	0.0209337	0.0326376	0.0277982	0.019106	0.0166672	0.0827585	0.0320107	0.0406159	0.0401195	0.080335	0.064652	0.0384817	0.0281172	0.0483078	0.0504502	0.0293413	0.0307134	0.0507136	0.086346	0.046787	0.0651121	0.0294144	0.0410083	0.0249401	0.0380098	0.0687816	0.0320372	0.0315732	0.0328215	0.0302097	0.0611782	0.02961	0.0360258	0.0208621	0.0185882	0.0220896	0.0201295	0.00765756	0.0252932	0.0118009	0.0268257	0.000960674	0.0610794	0.0113841	0.0865465
0.02	0.0549482	0.0451267	0.0168268	0.01396	0.0206187	0.0312324	0.0276911	0.0194541	0.0170222	0.0841477	0.0326415	0.0410412	0.0384575	0.0796943	0.0656478	0.0389084	0.0278996	0.047989	0.0507352	0.0297894	0.0300164	0.0489306	0.0881626	0.0475197	0.0640513	0.0293346	0.040847	0.0247204	0.0378989	0.0684645	0.0322867	0.0316371	0.0339478	0.0291233	0.0625245	0.0295535	0.0352568	0.0211732	0.0186857	0.0223804	0.0200272	0.00735655	0.0257583	0.011612	0.027047	0.000954822	0.0599396	0.011516	0.0871494
0.03	0.0558597	0.0457392	0.0163388	0.0145045	0.020315	0.0298663	0.0275007	0.0197767	0.0173637	0.0852842	0.0332163	0.0415402	0.0368013	0.0787704	0.066606	0.0393549	0.02767	0.0478517	0.0510832	0.0305371	0.0293781	0.0473562	0.0897924	0.0482288	0.0629467	0.0291614	0.0406617	0.0244848	0.0377964	0.067987	0.0326927	0.0316212	0.0349834	0.0282844	0.0637398	0.0294153	0.0344559	0.0214588	0.0188081	0.022856	0.0199998	0.00706441	0.0262512	0.0114558	0.0271947	0.000945799	0.0588414	0.0116627	0.0876812
0.04	0.0571903	0.0463309	0.0159845	0.0150402	0.0200558	0.0285653	0.0272318	0.020072	0.0176906	0.0861535	0.033734	0.042108	0.0351936	0.077572	0.067515	0.0398282	0.0274113	0.0479937	0.0514352	0.0314413	0.0288208	0.0460432	0.0912156	0.0489097	0.0618054	0.0288956	0.0404452	0.0242266	0.0377095	0.0673839	0.033294	0.0315289	0.0359152	0.0277511	0.0648037	0.0291949	0.0336522	0.0217158	0.0189487	0.0234016	0.0200489	0.0067903	0.0267457	0.0113187	0.0272633	0.000934419	0.0578117	0.0118252	0.0880819
0.05	0.0586555	0.0468804	0.0157855	0.0155585	0.0199069	0.0273616	0.0268904	0.020335	0.0179951	0.0867483	0.0341951	0.0427453	0.0336723	0.0761143	0.0683579	0.0403276	0.0270908	0.0485117	0.0517446	0.0327185	0.0283856	0.0449468	0.0924154	0.0495571	0.0606356	0.0285403	0.0401932	0.0239412	0.0376527	0.0666973	0.0341215	0.0313671	0.0367328	0.0274839	0.065701	0.0288958	0.0328763	0.0219433	0.0191071	0.0239778	0.0201563	0.00659789	0.0272214	0.0111898	0.0272481	0.000921836	0.0568887	0.0120068	0.0882971
0.06	0.0601521	0.0473709	0.0157515	0.0160514	0.0198465	0.0263385	0.0264836	0.0205573	0.0182673	0.0870679	0.0346023	0.0434562	0.0322326	0.0744197	0.0691236	0.0408432	0.0266973	0.0493954	0.0519719	0.0341122	0.0281481	0.0439684	0.0933767	0.0501637	0.0594487	0.0281007	0.0399016	0.0236257	0.0376501	0.0659988	0.0351659	0.0311465	0.037429	0.0273968	0.0664224	0.0285249	0.0321626	0.0221435	0.0192895	0.0245652	0.0202959	0.00644549	0.0276611	0.0110618	0.0271459	0.000911388	0.0561276	0.0122056	0.0882809
0.07	0.0616188	0.0477889	0.0158814	0.0165113	0.0198092	0.0256916	0.0260195	0.0207298	0.0184993	0.0871167	0.03496	0.0442472	0.0308501	0.0725171	0.0698108	0.04136	0.0262295	0.0505246	0.0520849	0.0355296	0.0281677	0.0430529	0.0940857	0.0507182	0.0582638	0.0275834	0.0395661	0.0232789	0.0377367	0.0656657	0.036379	0.0308814	0.0380004	0.0274558	0.0669644	0.0280932	0.0315759	0.0223232	0.0194933	0.0251457	0.0204428	0.00632004	0.028051	0.0109315	0.0269548	0.00091304	0.0556212	0.0124126	0.0879992
0.08	0.0630071	0.0481231	0.0161926	0.0169317	0.0197733	0.0253602	0.025507	0.0208437	0.0186862	0.0869032	0.035274	0.0451255	0.0295107	0.0704419	0.0704288	0.0418627	0.0256902	0.0517872	0.0520586	0.0369435	0.0283917	0.0421762	0.0945298	0.0512046	0.0571252	0.0269964	0.039181	0.0229005	0.0379495	0.0655336	0.0377053	0.0305905	0.0384474	0.0277027	0.0673306	0.0276154	0.0312724	0.0224951	0.0197047	0.0257018	0.0205776	0.0062333	0.0283825	0.0107991	0.0266744	0.000920568	0.0555133	0.0126189	0.0874303
0.09	0.0642774	0.0483648	0.0168035	0.0173067	0.0197312	0.0252104	0.0249559	0.0208922	0.0188258	0.0864383	0.0355506	0.0461004	0.0282092	0.0682344	0.0709972	0.0423386	0.0250854	0.0531088	0.0518754	0.0383338	0.0287347	0.0413268	0.094698	0.0516037	0.056131	0.0263488	0.0387405	0.0224921	0.0383079	0.065454	0.0390989	0.0302971	0.0387765	0.0280075	0.067532	0.027111	0.0311768	0.0226751	0.0199072	0.026217	0.0206855	0.00619036	0.0286521	0.0106699	0.0263062	0.000928396	0.0558606	0.0128202	0.0865668
0.1	0.0653986	0.0485078	0.0176437	0.0176316	0.0196814	0.0251433	0.0243773	0.0208702	0.0189187	0.0857343	0.0357951	0.0471861	0.0269459	0.0659392	0.0715487	0.0427785	0.0244234	0.0544366	0.051525	0.0396844	0.0291448	0.0405005	0.0945818	0.0518973	0.0553224	0.0256504	0.0382388	0.0220566	0.0388051	0.0654187	0.0405239	0.0300283	0.039002	0.0282998	0.0675882	0.0266047	0.0311464	0.0228723	0.0200842	0.0266767	0.0207564	0.0061752	0.0288629	0.0105681	0.025853	0.000935393	0.0565289	0.0130158	0.0854148
0.11	0.0663474	0.0485487	0.0185969	0.0179023	0.0196279	0.0251131	0.0237841	0.0207746	0.0189686	0.0848044	0.0360111	0.048411	0.0257283	0.0636046	0.0721349	0.0431765	0.0237147	0.0557293	0.0510044	0.0409838	0.0295913	0.0396986	0.0941765	0.0520717	0.0545762	0.0249113	0.0376713	0.0215988	0.0394247	0.0653915	0.0419512	0.0298112	0.0391481	0.0285521	0.0675262	0.026128	0.0311412	0.0230808	0.0202211	0.0270686	0.0207832	0.00617564	0.0290279	0.0105385	0.0253196	0.000940978	0.0573959	0.0132067	0.0839878
0.12	0.0671077	0.0484876	0.0196317	0.0181158	0.0195798	0.025092	0.0231927	0.0206041	0.0189827	0.0836638	0.0362009	0.0498298	0.0246121	0.0612811	0.0728274	0.0435304	0.0229726	0.0569528	0.0503176	0.0422254	0.0300526	0.0389277	0.093482	0.0521196	0.0537956	0.0241421	0.0370355	0.0211257	0.0401569	0.0653224	0.0433559	0.029663	0.0392335	0.028746	0.0673749	0.0257231	0.0311428	0.0232859	0.0203059	0.0273836	0.0207622	0.00618611	0.0291721	0.0105497	0.0247121	0.00094477	0.0584571	0.013456	0.0823011
0.13	0.0676702	0.0483277	0.0207305	0.0182697	0.0195515	0.0250597	0.0226209	0.0203593	0.0189682	0.0823301	0.0363671	0.0514888	0.0237102	0.0590209	0.0736808	0.0438409	0.0222121	0.0580787	0.0494752	0.043409	0.0305122	0.0382	0.0925041	0.0520409	0.05294	0.0233535	0.0363306	0.0206469	0.0409971	0.065174	0.0447163	0.0295765	0.0392468	0.0288683	0.0671568	0.0254502	0.0311415	0.0234756	0.0203292	0.0276157	0.0206925	0.00620328	0.0293133	0.0105768	0.0240379	0.000946565	0.0596252	0.0138099	0.0803782
0.14	0.0680319	0.048076	0.0218783	0.0183622	0.0195629	0.0250007	0.0220755	0.0200427	0.0189293	0.080826	0.0365159	0.0533558	0.0228942	0.0568757	0.0746629	0.0441117	0.0214505	0.0590845	0.0484946	0.044544	0.030957	0.0375346	0.0912543	0.0518431	0.0519908	0.0225565	0.0355579	0.0201744	0.0419411	0.0649229	0.0460131	0.0295271	0.0391593	0.0289099	0.0668906	0.0254027	0.0311341	0.0236437	0.0202844	0.0277621	0.0205758	0.00622462	0.029436	0.0106133	0.0233056	0.00094634	0.0607705	0.0141551	0.0782548
0.15	0.0681954	0.0477418	0.0230608	0.0183925	0.0196388	0.0249031	0.0215454	0.0196584	0.0188714	0.0791798	0.036659	0.0553683	0.0221026	0.0548953	0.0756819	0.0443491	0.020707	0.0599531	0.0473991	0.045653	0.0313772	0.0369589	0.0897504	0.0515407	0.0509401	0.0217631	0.0347207	0.019722	0.0429875	0.0645566	0.0472295	0.029493	0.0389484	0.0288654	0.0666002	0.0257196	0.0311223	0.023789	0.0201672	0.0278235	0.0204158	0.00624804	0.0295148	0.0106553	0.0225248	0.000944248	0.0618341	0.0144838	0.0759774
0.16	0.0681683	0.0473349	0.0242642	0.0183605	0.0198079	0.0247586	0.0210155	0.0192119	0.018805	0.0774279	0.0368162	0.0574806	0.0213278	0.0531235	0.0766553	0.0445617	0.0200022	0.0606736	0.0462182	0.0467609	0.0317653	0.0365098	0.0880166	0.0511548	0.0497866	0.0209868	0.0338242	0.0193003	0.0441414	0.0640705	0.0483513	0.0294583	0.0386012	0.0287327	0.0663179	0.0265504	0.0311102	0.023914	0.0199763	0.0278037	0.0202182	0.00627173	0.0295357	0.0107003	0.0217054	0.00094058	0.0627786	0.0147879	0.073601
0.17	0.0679619	0.0468612	0.0254751	0.0182674	0.0201056	0.0245621	0.0204747	0.0187096	0.0187569	0.0756166	0.0370166	0.0596572	0.0205711	0.0515952	0.0775251	0.0447609	0.0193592	0.0612408	0.0449866	0.0478563	0.0321156	0.036229	0.0860833	0.0507111	0.0485348	0.0202414	0.032875	0.0189116	0.0454137	0.0634671	0.0493669	0.0294095	0.038111	0.0285126	0.0660847	0.0277287	0.0311023	0.0240224	0.0197127	0.0277107	0.01999	0.00629404	0.0294936	0.0107472	0.0208575	0.00093568	0.0635759	0.0150596	0.0711884
0.18	0.067591	0.0463192	0.0266808	0.0181155	0.0205968	0.0243122	0.0199164	0.0181591	0.0187325	0.0738038	0.0373008	0.0618663	0.0198378	0.0503343	0.0782519	0.0449608	0.0188151	0.0616553	0.0437447	0.0488934	0.0324227	0.0361467	0.0839867	0.0502363	0.0471942	0.0195332	0.0318811	0.0185499	0.0468157	0.062756	0.0502675	0.0293352	0.0374757	0.0282082	0.0659495	0.0290747	0.0311023	0.0241163	0.01938	0.0275593	0.0197402	0.00631347	0.0293886	0.0107974	0.0199911	0.000929774	0.0642049	0.0152926	0.0688089
0.19	0.0670722	0.0457011	0.0278698	0.017909	0.021289	0.0240105	0.0193375	0.0175681	0.0186955	0.0720614	0.0377231	0.0640763	0.0191366	0.0493553	0.0788087	0.0451799	0.0185365	0.061923	0.0425384	0.0498305	0.0326806	0.0362617	0.0817682	0.0499264	0.045779	0.0188596	0.0308514	0.0182063	0.0483445	0.0619536	0.0510472	0.0292282	0.0366974	0.0278241	0.0659689	0.030514	0.031112	0.0241937	0.0189835	0.0273897	0.0194843	0.00632864	0.0292249	0.0108559	0.0191162	0.00092283	0.0646514	0.0154821	0.0665377
0.2	0.0664234	0.0449975	0.0290316	0.0176535	0.0221164	0.0236623	0.0187378	0.0169444	0.0186302	0.070474	0.0383563	0.0662559	0.0184793	0.0486724	0.0791776	0.045444	0.0184438	0.0620555	0.0414193	0.0506406	0.0328829	0.0365464	0.0794739	0.0502016	0.0443077	0.0182185	0.0297959	0.0178735	0.049978	0.0610828	0.0517021	0.0290853	0.0357818	0.0273655	0.0662015	0.0319992	0.0311318	0.0242491	0.0185309	0.0272631	0.0192542	0.00633829	0.02901	0.0109301	0.0182422	0.000914557	0.0649076	0.0156252	0.0644505
0.21	0.065663	0.044203	0.0301577	0.0173568	0.0230483	0.0232759	0.0181196	0.0162955	0.0185297	0.0691278	0.0392953	0.068374	0.0178817	0.0483987	0.0793484	0.0457923	0.0184905	0.0620685	0.0404464	0.0513074	0.0330243	0.0369662	0.0771542	0.0504615	0.0428022	0.0176141	0.028725	0.0175467	0.0516867	0.0601727	0.0522302	0.0289078	0.0347382	0.0268368	0.0666942	0.0334919	0.0311609	0.0242759	0.0180308	0.0271393	0.019074	0.00634135	0.0287545	0.0110224	0.0173787	0.000904567	0.0649723	0.0157215	0.0626128
0.22	0.0648091	0.0433185	0.0312415	0.017029	0.0240679	0.0228633	0.0174882	0.0156286	0.0183899	0.0680832	0.0406022	0.0704005	0.0173691	0.0488564	0.079317	0.0462936	0.0186311	0.0619806	0.0396984	0.0518224	0.0331028	0.0374902	0.0748637	0.0506813	0.0412885	0.0170563	0.02765	0.0172224	0.0534437	0.0592578	0.0526292	0.0287005	0.0335791	0.0262418	0.0674611	0.0349583	0.0311999	0.0242686	0.0174927	0.0269651	0.0189058	0.00633701	0.0284723	0.011126	0.0165352	0.000892537	0.0648514	0.0157732	0.0610667
0.23	0.0638796	0.0423512	0.0322784	0.0166829	0.025165	0.0224403	0.0168512	0.0149504	0.0182091	0.0673471	0.0422323	0.0723069	0.0170653	0.0497005	0.0790853	0.0470427	0.0188244	0.0618094	0.0393958	0.052184	0.033122	0.0380941	0.0726651	0.0508347	0.039799	0.0165603	0.0265826	0.0168971	0.0552247	0.058377	0.0528953	0.0284716	0.0323194	0.0255829	0.0684747	0.0363678	0.0312537	0.0242236	0.0169268	0.0267233	0.0187112	0.00632485	0.0281818	0.0112306	0.0157215	0.000878289	0.0645571	0.0157852	0.0598326
0.24	0.0628914	0.041314	0.0332667	0.016335	0.0263347	0.0220278	0.0162196	0.0142677	0.0179873	0.0668783	0.0440959	0.0740666	0.0171131	0.0508736	0.0786605	0.0480222	0.019044	0.061567	0.0399045	0.0523977	0.0330929	0.0387594	0.0706501	0.0508981	0.0384398	0.0161461	0.0255362	0.0165665	0.0570071	0.0575721	0.0530242	0.0282331	0.0309769	0.0248625	0.0696793	0.0376925	0.0313342	0.0241395	0.0163435	0.0264073	0.0184742	0.00630496	0.027911	0.0113279	0.014948	0.000861798	0.0641056	0.0157657	0.0589265
0.25	0.0618604	0.0402242	0.0342075	0.0160067	0.0275848	0.0216555	0.0156085	0.0135869	0.0177263	0.0666194	0.0461181	0.0756562	0.0175328	0.0522507	0.0780548	0.0491283	0.0192722	0.0612581	0.0408451	0.0524758	0.0330347	0.0394732	0.0690271	0.050853	0.0373897	0.0158303	0.0245262	0.016227	0.0587687	0.0568855	0.0530121	0.0280026	0.0295712	0.0240837	0.0710116	0.0389075	0.0314641	0.0240163	0.0157576	0.0260139	0.0181885	0.00627791	0.0277172	0.0114124	0.0142266	0.000843175	0.0635104	0.0157265	0.0584001
0.26	0.0608018	0.0391033	0.0351055	0.0157232	0.0291228	0.0213577	0.0150371	0.0129148	0.0174295	0.0665205	0.0482408	0.0770556	0.0182211	0.0537249	0.0772855	0.0502911	0.0194961	0.0608793	0.0419945	0.0524387	0.032963	0.0402276	0.0681348	0.0506874	0.0364338	0.0156056	0.0235712	0.0158762	0.0604873	0.0563569	0.0528573	0.0278062	0.0281233	0.0232507	0.0724125	0.0399909	0.0316826	0.0238556	0.0152333	0.0255414	0.0178527	0.0062446	0.0277104	0.0114803	0.013579	0.000822633	0.0627762	0.0156847	0.0585723
0.27	0.0597297	0.0379763	0.0359709	0.0155072	0.0309864	0.021142	0.0145262	0.0122584	0.0171019	0.0665454	0.0504153	0.0782481	0.0190517	0.0552505	0.0763747	0.0514648	0.0197062	0.060423	0.0432875	0.0523154	0.0328671	0.0410202	0.0678251	0.0503958	0.0354991	0.0154411	0.0226906	0.0155135	0.0621401	0.0568499	0.0525608	0.0276821	0.0266556	0.0223692	0.0738305	0.0409248	0.0320463	0.0236609	0.0147832	0.0249903	0.01747	0.00620561	0.0279287	0.0115298	0.0130673	0.000800464	0.0618989	0.0156654	0.0597351
0.28	0.058657	0.0368715	0.0368218	0.0153681	0.0329606	0.0209881	0.014088	0.011625	0.0167496	0.0666697	0.0525996	0.0792206	0.019985	0.0567911	0.0753486	0.0526141	0.0198946	0.0598823	0.0446863	0.0521461	0.0327284	0.0418548	0.0677686	0.049979	0.0345732	0.0153059	0.0218985	0.0151407	0.0637045	0.0578496	0.0521261	0.0276618	0.0251918	0.0214468	0.0752218	0.0416946	0.0326012	0.0234381	0.0143355	0.0243625	0.0170475	0.00616067	0.0282693	0.0115603	0.012695	0.000777007	0.0608715	0.0157052	0.0613289
0.29	0.0575957	0.0358212	0.0376842	0.015303	0.0350278	0.0208804	0.0137231	0.0110221	0.0163801	0.0668761	0.0547565	0.079964	0.0209968	0.0583161	0.0742373	0.053709	0.020056	0.0592552	0.0461648	0.0519871	0.0325362	0.0427402	0.0678285	0.0494443	0.0336535	0.0151802	0.0211934	0.0147609	0.0651583	0.0589808	0.0515592	0.0277302	0.02376	0.0204925	0.076549	0.0422911	0.0333392	0.0231951	0.0138824	0.0236615	0.0165984	0.00610865	0.0286587	0.0115725	0.0123804	0.000752627	0.0596898	0.0158303	0.0631457
0.3	0.0565565	0.0348707	0.0385693	0.0153074	0.0371782	0.0208096	0.0134312	0.0104579	0.0160023	0.0671513	0.0568539	0.0804724	0.0220697	0.0598008	0.0730736	0.0547231	0.0201883	0.0585456	0.0477057	0.0519218	0.0322868	0.0436842	0.0679397	0.0488048	0.0327431	0.015053	0.0205674	0.0143793	0.0664808	0.0602158	0.0508688	0.0278416	0.02242	0.0195168	0.0777808	0.0427092	0.0342114	0.022942	0.0134255	0.0228923	0.0161436	0.0060483	0.0290648	0.0115687	0.0120918	0.000727686	0.0583538	0.0160224	0.0650971
0.31	0.0555491	0.0341012	0.0394494	0.0153801	0.0393998	0.0207699	0.0132164	0.00994743	0.0156271	0.0674827	0.0588649	0.0807431	0.0231922	0.0612265	0.0718912	0.0556327	0.020293	0.0577628	0.0492986	0.0520989	0.0319825	0.0446852	0.0680582	0.0480795	0.0318489	0.0149186	0.0200187	0.0140023	0.0676537	0.0615164	0.0500661	0.0279594	0.0212573	0.0185312	0.0788914	0.0429491	0.0351674	0.0226917	0.0129691	0.0220614	0.0157174	0.00597891	0.0294698	0.0115524	0.011816	0.000702518	0.0568679	0.0162491	0.0671161
0.32	0.0545821	0.0335543	0.0402847	0.0155207	0.0416775	0.0207575	0.0130881	0.00954045	0.0152688	0.0678585	0.0607684	0.0807761	0.0243577	0.0625807	0.0707224	0.0564167	0.0203777	0.0569206	0.0509381	0.052764	0.0316309	0.0457289	0.0681496	0.0472929	0.0309811	0.0147743	0.0195509	0.0136372	0.0686615	0.0628382	0.0491645	0.0280614	0.0202039	0.0175479	0.0798611	0.0430154	0.036167	0.0224647	0.0125188	0.0211765	0.0153705	0.0059007	0.0298619	0.0115294	0.0115442	0.000677424	0.0552408	0.0164892	0.069147
0.33	0.0536634	0.0331225	0.0410449	0.0157249	0.0439933	0.0207725	0.013058	0.00928129	0.0149426	0.0682696	0.0625495	0.0805738	0.0255658	0.0638543	0.069595	0.0570566	0.020457	0.0560368	0.052621	0.053813	0.0312454	0.0467966	0.0681875	0.0464752	0.0301527	0.0146199	0.0191709	0.0132927	0.0694932	0.0641344	0.0481805	0.028134	0.0192153	0.0165797	0.0806753	0.0429179	0.0371783	0.0223164	0.0120817	0.020247	0.0151417	0.00581489	0.0302327	0.0115081	0.0112699	0.000652677	0.0534843	0.0167299	0.0711426
0.34	0.0528004	0.0327188	0.0417102	0.015985	0.0463267	0.0208206	0.0131334	0.00909336	0.0146492	0.068714	0.0642013	0.0801408	0.0268222	0.0650371	0.0691048	0.0575369	0.0205455	0.0551403	0.054341	0.0550916	0.030846	0.0478718	0.0681516	0.045662	0.0293838	0.0144572	0.0188881	0.0129778	0.0701424	0.0653591	0.0471334	0.0281688	0.0182843	0.0156397	0.0813256	0.0426707	0.038174	0.0223485	0.0116924	0.0192833	0.015026	0.00572374	0.0305774	0.011502	0.010988	0.000628561	0.0516139	0.0169618	0.0730634
0.35	0.0520011	0.0323068	0.0422693	0.0162928	0.0486551	0.0209146	0.0133105	0.00893596	0.0143782	0.0692063	0.0657266	0.0794845	0.0281368	0.0661141	0.0695363	0.0578453	0.02064	0.0543086	0.0560867	0.0565264	0.0304619	0.0489426	0.0680279	0.0448939	0.0287601	0.0142911	0.0187137	0.0127026	0.0706087	0.0664701	0.0460474	0.0281608	0.0174111	0.014741	0.0818083	0.0422929	0.0391295	0.0225031	0.011421	0.0182973	0.0150005	0.00563061	0.030895	0.0115357	0.010695	0.000605403	0.0496478	0.0171763	0.0748773
0.36	0.0512744	0.0318709	0.042717	0.0166412	0.0509547	0.0210764	0.0135749	0.00879762	0.0141222	0.069791	0.0671437	0.0786159	0.0295179	0.0670657	0.0700153	0.0579734	0.0207184	0.05354	0.0578418	0.0580737	0.0301418	0.0500011	0.0678072	0.0442128	0.0284518	0.0141348	0.0186616	0.0124868	0.0708976	0.0674314	0.0449584	0.0281078	0.0165995	0.0138983	0.0821241	0.0418081	0.0400227	0.022685	0.0111718	0.0173018	0.0150483	0.00553982	0.0311892	0.0116488	0.0103885	0.000583575	0.0476062	0.0173666	0.0765598
0.37	0.0506303	0.0314067	0.0430538	0.0170201	0.0532008	0.0213325	0.0139084	0.00867344	0.0138773	0.0705342	0.0684928	0.0775501	0.030968	0.0678705	0.0705254	0.0579166	0.0207578	0.0527731	0.0595874	0.059707	0.0299607	0.051043	0.0674844	0.0436521	0.0282945	0.0140172	0.0187477	0.0124635	0.0710213	0.068214	0.0439436	0.0280103	0.015858	0.0131342	0.0822747	0.041245	0.0408333	0.0228616	0.0109378	0.0163109	0.0151597	0.00545597	0.0314685	0.0118645	0.0100674	0.000563482	0.0455114	0.0175285	0.0780933
0.38	0.0500775	0.030917	0.043286	0.0174144	0.0553687	0.0216929	0.014294	0.00856131	0.0136415	0.071449	0.0698197	0.0763076	0.0324859	0.0685073	0.071045	0.0576746	0.0207427	0.051996	0.0613034	0.0614134	0.0299224	0.0520637	0.0670574	0.043222	0.0282573	0.013948	0.0189894	0.0127023	0.0709984	0.0687967	0.0431432	0.027871	0.0152034	0.0124963	0.082261	0.0406336	0.0415434	0.0230196	0.0107184	0.0153398	0.0153272	0.00538237	0.0317394	0.0121686	0.00973167	0.000545636	0.043387	0.0176607	0.0794674
0.39	0.0496191	0.0304086	0.0434261	0.0178064	0.0574345	0.0221373	0.0147181	0.00846105	0.0134142	0.0724668	0.0711181	0.0749155	0.0340741	0.0689569	0.071551	0.0572518	0.0206639	0.0512072	0.0629688	0.0631923	0.0299726	0.0530553	0.0665263	0.0429057	0.028363	0.0139029	0.0193991	0.013039	0.070854	0.0691668	0.0425384	0.0276948	0.0146744	0.0120079	0.0820813	0.0399962	0.0421376	0.0231527	0.010514	0.0144043	0.0155419	0.00531986	0.0319947	0.0125447	0.00938219	0.000530958	0.0412574	0.017764	0.0806777
0.4	0.0492485	0.0298864	0.0434975	0.0181799	0.0593762	0.0226311	0.0151714	0.00837427	0.0131957	0.0735151	0.0723285	0.0734087	0.035742	0.0692029	0.0720225	0.056659	0.0205165	0.05041	0.0645605	0.0650572	0.030079	0.054004	0.0658923	0.0426724	0.0286406	0.0138713	0.0199759	0.0134865	0.0706192	0.0693194	0.042001	0.027489	0.0143461	0.0116077	0.0817326	0.039337	0.0426037	0.0232598	0.0103259	0.0135209	0.0157898	0.00526786	0.0322127	0.0129845	0.00902072	0.000521596	0.0391469	0.0178409	0.0817257
0.41	0.0489511	0.0293517	0.0435463	0.018521	0.0611736	0.0231431	0.0156487	0.00830443	0.0129878	0.0745503	0.0733894	0.0718316	0.0375022	0.0692321	0.0724426	0.0559155	0.0202996	0.0496123	0.0660534	0.0670442	0.0302215	0.0548919	0.0651577	0.0424904	0.0291168	0.0138561	0.0207016	0.0140602	0.0703322	0.0692576	0.0414762	0.0272633	0.0142452	0.0112573	0.0812123	0.0386443	0.0429331	0.0233444	0.0101561	0.0127059	0.0160534	0.00522625	0.0323705	0.0134829	0.00864971	0.000518759	0.0370795	0.0178952	0.0826184
0.42	0.0487086	0.0288047	0.0436061	0.0188181	0.0628099	0.0236496	0.016149	0.00825702	0.0127927	0.07555	0.0742544	0.0702422	0.0393551	0.0690355	0.0727975	0.0550536	0.0200149	0.048827	0.0674202	0.0692533	0.0303837	0.0556979	0.0643251	0.0423337	0.029814	0.0138632	0.0215496	0.014715	0.0700431	0.0689921	0.0409457	0.0270319	0.0142915	0.0109454	0.08052	0.0379029	0.043121	0.0234161	0.0100102	0.0119756	0.0163151	0.00519637	0.032451	0.0140352	0.00827214	0.000520627	0.0350779	0.0179316	0.0833685
0.43	0.0485017	0.0282481	0.0436398	0.0190613	0.0642719	0.0241318	0.0166765	0.00824041	0.0126137	0.0765029	0.0748884	0.0687193	0.0412789	0.0686084	0.0730722	0.0541144	0.0196668	0.0480734	0.0686332	0.0719184	0.0305521	0.0563995	0.0633979	0.0421827	0.03073	0.0138861	0.0224938	0.0154187	0.0698482	0.0685402	0.0404037	0.0268177	0.0144219	0.0106705	0.0796571	0.0371035	0.0431667	0.0235005	0.0100271	0.0114389	0.0165596	0.00518173	0.0324428	0.0146373	0.00789138	0.000527009	0.0331667	0.0179548	0.0839948
0.44	0.0483121	0.0276882	0.0436122	0.0192426	0.0655502	0.0245749	0.0172412	0.00826712	0.0124558	0.0774043	0.0752644	0.0673766	0.0432407	0.0679508	0.073249	0.0531204	0.0192619	0.047384	0.0696661	0.0750918	0.0307183	0.0569753	0.0623802	0.0420246	0.0318037	0.013915	0.0235123	0.0161568	0.0700007	0.0679256	0.0398525	0.0266624	0.0146096	0.0104339	0.0786271	0.0362438	0.0430737	0.0236564	0.0101288	0.0110904	0.0167759	0.00518869	0.0323389	0.0152852	0.00751106	0.000538433	0.0315076	0.0179694	0.0845245
0.45	0.0481225	0.0271342	0.0435056	0.0193557	0.0666399	0.0249669	0.0178647	0.00835124	0.0123321	0.0782533	0.0753626	0.0663684	0.0452073	0.0670675	0.073312	0.05207	0.0188088	0.0468271	0.0704951	0.0785572	0.0309202	0.0574063	0.0612766	0.0418544	0.0329647	0.0139438	0.0245879	0.0169209	0.0705942	0.0671771	0.0393051	0.0266065	0.014847	0.010235	0.0774348	0.0353259	0.0428502	0.0238766	0.0102826	0.0108252	0.0169572	0.00522483	0.0321361	0.0159755	0.00713498	0.000553737	0.0303761	0.017979	0.0849959
0.46	0.0479168	0.0265983	0.0433093	0.0193964	0.0675393	0.0252986	0.0185909	0.00849326	0.0122927	0.079048	0.0751709	0.0658272	0.0471476	0.0659685	0.0732531	0.0509654	0.0183175	0.0464677	0.071101	0.0821897	0.0312721	0.0576773	0.0600931	0.0416975	0.0341664	0.0139693	0.0257071	0.0177044	0.0713716	0.066328	0.0388146	0.0266361	0.0151465	0.0100727	0.0760862	0.0343531	0.0425084	0.0240991	0.0105306	0.0106325	0.0170998	0.00529092	0.031834	0.0167021	0.00676693	0.000571134	0.0293821	0.0179861	0.0854636
0.47	0.0476804	0.0260969	0.0430174	0.0193623	0.0682473	0.0255634	0.0194742	0.00868315	0.0123817	0.0797807	0.0746852	0.0657479	0.0490324	0.0646679	0.0730754	0.0498204	0.0177997	0.046283	0.0714689	0.0859218	0.0316314	0.057778	0.0588364	0.0418918	0.0353781	0.01399	0.0268597	0.0185023	0.0722059	0.0654157	0.0384698	0.0267241	0.0155746	0.0100193	0.0745885	0.0333277	0.042065	0.0242962	0.0108255	0.0105027	0.0172027	0.00538013	0.031435	0.0174522	0.00641066	0.0005895	0.0285467	0.0179933	0.0859989
0.48	0.0474005	0.0256531	0.0426284	0.019253	0.0687602	0.0257571	0.0205284	0.00892177	0.0125268	0.0804335	0.0739092	0.0660111	0.0508345	0.0631844	0.0727974	0.0486574	0.0172684	0.0462579	0.0715897	0.0896987	0.0319523	0.0577032	0.0575145	0.0423526	0.0365772	0.0140062	0.0280389	0.0193113	0.0730362	0.0644808	0.0381852	0.0268572	0.0161417	0.0100874	0.0729502	0.0322517	0.0415419	0.024454	0.0111287	0.0104304	0.0172664	0.0054866	0.0309438	0.0182075	0.00606958	0.000608179	0.0279022	0.0180036	0.0866722
0.49	0.0470669	0.0253003	0.0421448	0.0190704	0.0690685	0.0258782	0.0217266	0.00921109	0.0126867	0.0809801	0.0728552	0.0664828	0.0525291	0.0615402	0.0724616	0.0475041	0.0167378	0.0463936	0.0714593	0.0934674	0.0322265	0.0574532	0.0561367	0.0428403	0.037745	0.0140202	0.029241	0.0201297	0.0738143	0.0635688	0.037888	0.0270226	0.016781	0.0101834	0.0711815	0.0311294	0.0409733	0.0245634	0.0114267	0.0104169	0.0172925	0.00560805	0.0303674	0.0189496	0.00574666	0.000626739	0.0274023	0.0180228	0.0875306
0.5	0.046672	0.0250683	0.0415735	0.0188183	0.0691589	0.0259277	0.0230401	0.00953972	0.012849	0.0813913	0.0715431	0.0670509	0.0540945	0.0597604	0.0721576	0.0463933	0.0162237	0.0466863	0.0710793	0.0971761	0.0324501	0.0570339	0.0547134	0.043339	0.0388642	0.0140374	0.0304666	0.020959	0.0744967	0.0627377	0.0375502	0.0272042	0.017468	0.0103047	0.0692951	0.029968	0.0404434	0.0246187	0.0117113	0.0104732	0.0172843	0.00574475	0.0297147	0.0196633	0.00544648	0.000644871	0.0269733	0.0180628	0.0886005
0.51	0.0462115	0.0249509	0.0409249	0.0185024	0.069018	0.0259092	0.0244526	0.00990506	0.0130072	0.0816414	0.0700008	0.0676262	0.0555129	0.0578724	0.0719686	0.0453644	0.0157437	0.0471148	0.0704563	0.100774	0.0326204	0.0564565	0.0532562	0.0438465	0.0399184	0.014067	0.0317195	0.0218059	0.0750449	0.0620809	0.0371539	0.0273861	0.0181904	0.0104643	0.0673069	0.0287778	0.039989	0.0246173	0.0119764	0.0106181	0.0172464	0.00589856	0.0289961	0.020336	0.00518473	0.000662327	0.0265638	0.0181572	0.0898879
0.52	0.0456844	0.0249137	0.0402121	0.0181305	0.0686351	0.0258285	0.0259539	0.0103079	0.0131577	0.0817114	0.0682628	0.0681385	0.0567712	0.055905	0.0718342	0.0444663	0.0153191	0.047639	0.0696021	0.104213	0.032735	0.0557376	0.0517779	0.0443632	0.0408906	0.0141242	0.0329972	0.0226859	0.0754262	0.0617251	0.0366862	0.0275555	0.0189371	0.0106687	0.0652367	0.0275713	0.0395193	0.0245595	0.0122181	0.0108667	0.0171851	0.00607234	0.0282236	0.0209581	0.00496667	0.00067887	0.0261409	0.018325	0.091374
0.53	0.0450934	0.0249274	0.0394482	0.0177124	0.0680047	0.025694	0.0275356	0.0107455	0.0132986	0.0815906	0.0663704	0.0685324	0.0578619	0.0538872	0.0716752	0.0437577	0.0149759	0.0482091	0.0685331	0.107447	0.0327912	0.0548985	0.0502925	0.0448914	0.0417644	0.0142273	0.0342824	0.0236236	0.0756139	0.061659	0.036138	0.0277034	0.0196978	0.010899	0.0631089	0.0263626	0.0389981	0.0244482	0.0124354	0.0112103	0.0171084	0.00627019	0.0274101	0.0215222	0.0047703	0.000694244	0.0256825	0.0185221	0.0930212
0.54	0.0444452	0.0249761	0.0386452	0.0172598	0.0671262	0.0255166	0.0291894	0.0112061	0.0134297	0.0812767	0.0643712	0.0687649	0.0587839	0.0518477	0.0714504	0.0432929	0.0147175	0.0487765	0.0672697	0.110436	0.032786	0.0539648	0.0488151	0.0454348	0.0425246	0.0143869	0.0355503	0.0246349	0.0755885	0.0617466	0.035504	0.0278239	0.0204632	0.0111376	0.0609537	0.0251664	0.0384108	0.0242891	0.0126312	0.0116189	0.0170267	0.00649531	0.0265695	0.0220237	0.00458835	0.000708156	0.0251744	0.0187231	0.0947847
0.55	0.0437501	0.025054	0.037813	0.016787	0.0660048	0.0253084	0.0309068	0.0116775	0.0135532	0.0807757	0.0623209	0.068804	0.059542	0.049814	0.0711368	0.0430856	0.0145218	0.0492996	0.0658362	0.113142	0.0327164	0.0529661	0.0473616	0.045999	0.0431578	0.0145947	0.0367779	0.0257155	0.0753376	0.0618945	0.0347824	0.0279148	0.0212249	0.0113765	0.0588079	0.0239984	0.0377476	0.0240906	0.0128144	0.0120613	0.0169533	0.00674575	0.0257162	0.0224605	0.00442098	0.000720304	0.0246076	0.0189141	0.0966222
0.56	0.0430235	0.0251626	0.0369612	0.0163114	0.0646508	0.0250832	0.0326791	0.0121505	0.0136741	0.0801016	0.0602879	0.0686275	0.0601468	0.0478117	0.0707216	0.0430973	0.0143697	0.0497454	0.0642599	0.115536	0.0325808	0.051935	0.0459479	0.04659	0.043654	0.0148308	0.0379463	0.0268521	0.074856	0.0620505	0.0339746	0.0279776	0.0219759	0.0116131	0.0567161	0.0228748	0.0370018	0.0238635	0.0130043	0.0125132	0.016905	0.00702159	0.0248648	0.0228331	0.00427053	0.000730403	0.0239778	0.0190847	0.0984981
0.57	0.0422832	0.0253123	0.0361005	0.0158546	0.0630795	0.0248547	0.0344976	0.0126174	0.013803	0.0792765	0.0583561	0.0682223	0.0606115	0.045871	0.0702005	0.0432694	0.0142434	0.0500891	0.0625699	0.11759	0.0323785	0.0509057	0.0445893	0.0472136	0.0440068	0.0150759	0.0390402	0.0280315	0.0741448	0.0621794	0.0330851	0.0280183	0.0227096	0.0118474	0.054729	0.0218129	0.0361706	0.0236214	0.0132369	0.0129564	0.0168998	0.00732806	0.0240361	0.0231443	0.00414031	0.00073822	0.0232845	0.0192264	0.100384
0.58	0.0415438	0.0255218	0.0352436	0.0154436	0.061311	0.0247571	0.0363546	0.0130708	0.0139653	0.0783297	0.0565967	0.0675837	0.0609475	0.0443237	0.069577	0.04355	0.0141269	0.0503135	0.0607961	0.119284	0.0321115	0.0499101	0.0432983	0.0478728	0.044215	0.0153155	0.0400472	0.0292422	0.0732114	0.0622542	0.0321215	0.0280484	0.023419	0.0120812	0.0528948	0.0208328	0.035255	0.0233795	0.0135437	0.0133767	0.0169485	0.00767024	0.0233479	0.0234001	0.00403415	0.000743597	0.0225301	0.0193329	0.102258
0.59	0.0408044	0.02581	0.0344056	0.0151106	0.0593694	0.0250721	0.0382426	0.0135039	0.0141954	0.0772977	0.0550244	0.0667146	0.0611599	0.0432965	0.0688641	0.0438984	0.0140079	0.0504081	0.0589665	0.1206	0.0317842	0.0489743	0.0420836	0.0485665	0.0442825	0.0155385	0.0409577	0.0304744	0.0720683	0.0622539	0.0310938	0.0280898	0.0240951	0.0123179	0.051243	0.0199592	0.0342601	0.0231538	0.0139072	0.0137628	0.017053	0.00804734	0.0227414	0.0236136	0.00395604	0.000746471	0.0217199	0.0193993	0.104103
0.6	0.0400488	0.0261779	0.0336032	0.0148837	0.0572826	0.0254401	0.0401547	0.0139109	0.0144843	0.0762255	0.0536768	0.0656237	0.0612469	0.0423594	0.0680883	0.0442826	0.0138776	0.0503685	0.0571058	0.121522	0.0314039	0.0481207	0.0409479	0.0492886	0.0442196	0.0157372	0.0417644	0.0317191	0.0707327	0.0621624	0.0300146	0.0281824	0.0247267	0.0125675	0.0497763	0.0192235	0.0331942	0.0229601	0.0142938	0.0141059	0.0172159	0.00845478	0.0221441	0.0238543	0.00390978	0.000746876	0.0208618	0.0194228	0.1059
0.61	0.0392593	0.0266033	0.0328537	0.0147588	0.0550815	0.0258589	0.0420835	0.0142866	0.0148063	0.0751739	0.0527206	0.0643255	0.0612023	0.0415136	0.0672965	0.0446767	0.0137306	0.0501958	0.0552344	0.122036	0.0309815	0.0473767	0.0398882	0.0500299	0.0440433	0.0159056	0.0424627	0.0329681	0.0692252	0.0619685	0.028899	0.0283733	0.0253013	0.0129162	0.0484806	0.0186602	0.0320682	0.0228139	0.0146835	0.0143993	0.0174441	0.00888778	0.0215456	0.0241592	0.0038985	0.000744949	0.019965	0.0194016	0.107631
0.62	0.0384257	0.0270581	0.0322125	0.0147051	0.0527996	0.0263259	0.0440203	0.0146276	0.0151503	0.0742526	0.051892	0.0628385	0.0610201	0.0407834	0.0665655	0.0450601	0.013564	0.0498956	0.0533703	0.122129	0.0305316	0.0468073	0.0388968	0.0507791	0.0437779	0.0160401	0.04305	0.034214	0.0675688	0.0616656	0.0277656	0.0286605	0.0258063	0.0133873	0.0473385	0.018291	0.030895	0.0227309	0.0150662	0.0146383	0.017742	0.00934179	0.0209386	0.0244295	0.00392424	0.00074092	0.0190404	0.0193352	0.109272
0.63	0.0375459	0.0275214	0.0320378	0.0146962	0.0504722	0.0268387	0.0459539	0.0149319	0.0155182	0.0736721	0.0510891	0.0611831	0.0606981	0.0402122	0.0659808	0.0454166	0.0133767	0.0494778	0.0515324	0.121789	0.0300737	0.04662	0.0379637	0.0515235	0.0434563	0.0161386	0.043526	0.0354497	0.0657882	0.061252	0.0266388	0.0290048	0.0262299	0.0138918	0.046336	0.0181053	0.029689	0.0227257	0.0154389	0.0148204	0.0181054	0.00981212	0.0203176	0.024638	0.00398755	0.000735094	0.0181001	0.0192232	0.110788
0.64	0.0366243	0.0279807	0.0319599	0.0147155	0.0481362	0.0273987	0.0478712	0.0151995	0.0159464	0.0734834	0.0502803	0.0593807	0.06024	0.0398643	0.0655615	0.0457346	0.0132113	0.0489551	0.0497427	0.121006	0.0296324	0.0469216	0.0370793	0.0522476	0.0431205	0.0162009	0.0438921	0.0366693	0.0639086	0.0607307	0.0255534	0.0293747	0.0265614	0.0144249	0.0454646	0.018066	0.0284653	0.0228086	0.0158044	0.0149452	0.018522	0.0102936	0.0196792	0.0247744	0.00408653	0.000727822	0.0171566	0.0190655	0.112141
0.65	0.0356709	0.0284297	0.0319628	0.0147527	0.0458296	0.0280162	0.0497575	0.0154325	0.0164189	0.073451	0.0494431	0.0574527	0.0596567	0.0397656	0.06525	0.0460078	0.0130586	0.0483412	0.0480292	0.119778	0.0292361	0.047444	0.0362357	0.0529345	0.0428197	0.0162313	0.0441516	0.0378675	0.0619549	0.0601098	0.0245535	0.0297497	0.0267918	0.0149896	0.0447212	0.0181345	0.02724	0.0229825	0.0161718	0.0150142	0.0189749	0.010781	0.0190225	0.0248315	0.00421645	0.000719469	0.0162232	0.018862	0.113286
0.66	0.0347009	0.0288672	0.0320347	0.0148016	0.0435915	0.0286986	0.0515971	0.0156359	0.0168995	0.0734208	0.0485617	0.0554194	0.0589674	0.0398673	0.0649876	0.0462348	0.0128833	0.0476471	0.0464285	0.118104	0.0289131	0.0480482	0.0354282	0.0535689	0.0426053	0.0162523	0.0443089	0.0390402	0.0599508	0.0594021	0.0236743	0.0301158	0.0269139	0.0155909	0.0441083	0.0183097	0.0260298	0.0232436	0.0165563	0.0150306	0.0194466	0.0112686	0.0183503	0.0248049	0.004372	0.000710381	0.0153145	0.0186126	0.114181
0.67	0.0337357	0.0292951	0.0321641	0.0148579	0.0414639	0.02943	0.0533745	0.0158179	0.017378	0.0733204	0.0476272	0.0532999	0.0582	0.0401117	0.0647435	0.0464213	0.012683	0.0468775	0.0449959	0.115994	0.0286831	0.0486826	0.0346554	0.0541405	0.0425191	0.0162874	0.044369	0.0401844	0.057918	0.0586256	0.0228959	0.0304629	0.0269226	0.0162335	0.043634	0.0186531	0.0248529	0.0235876	0.0169761	0.0149992	0.0199197	0.0117508	0.017674	0.024693	0.00454905	0.000705595	0.0144492	0.0183178	0.114785
0.68	0.0328111	0.0297189	0.0323424	0.0149189	0.0395039	0.0301922	0.0550741	0.0159922	0.0178472	0.0731053	0.0466364	0.0511122	0.0573921	0.0404525	0.0645064	0.0465825	0.0124561	0.0460318	0.0438409	0.113465	0.0285512	0.0493146	0.0339202	0.0547243	0.0425826	0.0163015	0.0443365	0.0412989	0.0558753	0.0578178	0.0221722	0.0307839	0.0268148	0.0169188	0.0433136	0.0190667	0.0237302	0.0240153	0.0174447	0.0149261	0.0203785	0.0122222	0.0170116	0.0244968	0.00474497	0.000706269	0.0136573	0.017979	0.115071
0.7	0.0319929	0.0301492	0.0325645	0.0149826	0.0378538	0.0309728	0.0566799	0.0161793	0.0183017	0.0727453	0.0455909	0.0488739	0.0565915	0.0408509	0.0642742	0.046752	0.0122019	0.0451093	0.0431376	0.11054	0.0285116	0.0499172	0.0332323	0.0553362	0.0427968	0.0162777	0.044214	0.0423851	0.0538393	0.0571105	0.021488	0.0310739	0.0265898	0.0176439	0.0431719	0.0195086	0.0226877	0.0245344	0.0179657	0.0148184	0.0208086	0.0126776	0.0163566	0.0242202	0.00495855	0.000706157	0.0129652	0.0175985	0.115019
0.71	0.0313299	0.0306114	0.0328291	0.0150469	0.0366892	0.0317624	0.0581759	0.0164006	0.0187367	0.0722208	0.0444965	0.0466026	0.0558523	0.0412772	0.0640503	0.046993	0.0119206	0.0441138	0.0428509	0.107251	0.0285565	0.0504664	0.0326188	0.0558802	0.0431492	0.016211	0.0440032	0.04345	0.0518261	0.0564349	0.0208486	0.0313306	0.0262488	0.0184026	0.0432499	0.0199674	0.0217602	0.0251552	0.0185326	0.0146842	0.0211977	0.0131124	0.0157036	0.0238694	0.00519011	0.000704999	0.0123515	0.01718	0.114622
0.72	0.0307916	0.0311775	0.0331385	0.0151101	0.0358241	0.0325524	0.0595452	0.0166552	0.0191493	0.071522	0.0433617	0.0443163	0.055225	0.0417114	0.0638421	0.047335	0.0116137	0.0430562	0.0428413	0.103636	0.0286823	0.0509406	0.0321535	0.0563604	0.0436186	0.0160988	0.0437063	0.0445137	0.0498569	0.0558242	0.0202709	0.0315537	0.0257957	0.0191879	0.0436146	0.0204356	0.0209974	0.0258818	0.0191338	0.0146173	0.0215353	0.0135225	0.015057	0.023452	0.00544265	0.000702569	0.0117819	0.0167285	0.113884
0.73	0.0303517	0.0318912	0.0334988	0.0151717	0.035127	0.0333342	0.0607708	0.0169183	0.019538	0.0706473	0.0421979	0.0420344	0.0547388	0.0421438	0.0636625	0.0477067	0.0112835	0.0419557	0.0429983	0.0997397	0.0288951	0.0513205	0.0318992	0.0567831	0.044176	0.0159402	0.0433284	0.0456217	0.0480522	0.0553624	0.0197825	0.0317449	0.0252363	0.0199934	0.0443425	0.0209065	0.020461	0.0267034	0.0197569	0.01458	0.0218135	0.0139047	0.0144248	0.0229763	0.00572463	0.000698681	0.0112407	0.0162496	0.112825
0.74	0.0300072	0.0326912	0.0339195	0.0152333	0.0345594	0.0340999	0.061836	0.0171642	0.0199035	0.0696021	0.0410186	0.0397777	0.0543939	0.0425735	0.0635329	0.0480392	0.0109336	0.0408404	0.0432295	0.0956117	0.0292324	0.0515889	0.0317934	0.0571521	0.0447868	0.0157354	0.0428773	0.0468146	0.0465057	0.0551387	0.0194198	0.031908	0.0245784	0.0208137	0.0454332	0.0213736	0.020186	0.027597	0.0203907	0.0145107	0.0220266	0.0142567	0.0138172	0.0224507	0.00604359	0.000693217	0.0107363	0.0157502	0.111475
0.75	0.0297575	0.0335472	0.0344113	0.0153002	0.0341037	0.0348421	0.0627255	0.0173743	0.0202491	0.0683961	0.0398404	0.0375723	0.0541762	0.0430079	0.0634802	0.0482928	0.0105688	0.0397506	0.0434649	0.0913046	0.0298676	0.0517317	0.0317869	0.0574645	0.0454163	0.0154861	0.0423642	0.0480604	0.0450442	0.05516	0.0192222	0.0320488	0.0238316	0.0216441	0.0467878	0.0218296	0.0201344	0.0285358	0.0210257	0.0144063	0.0221716	0.0145771	0.0132468	0.0218822	0.00639372	0.000686142	0.0102864	0.0152373	0.109892
0.76	0.02959	0.0344408	0.0349822	0.0153849	0.0337498	0.0355552	0.063426	0.0175359	0.0205814	0.0670409	0.0386865	0.0354586	0.0540783	0.0434605	0.0635117	0.0484429	0.0101951	0.038749	0.0436552	0.0868744	0.0307883	0.0517376	0.0318671	0.0577087	0.0460319	0.0151952	0.0418156	0.0493035	0.0436729	0.0553582	0.0192708	0.0321749	0.023007	0.0224807	0.0483028	0.0222665	0.0202342	0.0294944	0.0216547	0.0142646	0.022248	0.0148657	0.0127294	0.021277	0.00676925	0.000677501	0.00984682	0.0147187	0.108177
0.77	0.029486	0.0353462	0.0356323	0.01552	0.0334918	0.0362371	0.0639273	0.0176403	0.0209109	0.0655474	0.0375883	0.0334994	0.0541119	0.0439501	0.0635936	0.0484725	0.00982007	0.0379242	0.0437662	0.0823782	0.0318103	0.0515987	0.0320312	0.0578667	0.0466042	0.0148671	0.0412663	0.0505099	0.0424183	0.0556693	0.0195626	0.0322959	0.0221166	0.0233201	0.0499042	0.0226755	0.0204286	0.0304519	0.0222721	0.0140846	0.022258	0.0151234	0.0122837	0.0206404	0.00716683	0.000667395	0.0094083	0.0142026	0.106492
0.78	0.0294348	0.0362352	0.0363501	0.0157676	0.0333247	0.036893	0.0642228	0.0176824	0.0212534	0.0639253	0.0365606	0.0317091	0.0543063	0.0445032	0.0636809	0.0483708	0.00945461	0.0372803	0.0437749	0.0778735	0.0328748	0.0513104	0.0322734	0.0579192	0.0471069	0.0145073	0.0406757	0.0516585	0.0413242	0.056051	0.0199858	0.0324228	0.0211734	0.0241601	0.0515372	0.0230476	0.0206795	0.0313912	0.0228741	0.0138664	0.0222063	0.0153522	0.0119301	0.0199772	0.00758243	0.000655944	0.00897051	0.0136979	0.104887
0.79	0.0294389	0.037082	0.0371137	0.0161347	0.0332399	0.0375369	0.0643099	0.0176595	0.0216292	0.062184	0.0355856	0.0300563	0.0546973	0.045301	0.0637882	0.0481321	0.00912029	0.0367421	0.0436672	0.0734141	0.033948	0.0508719	0.0325773	0.0578491	0.0475165	0.0141229	0.0400281	0.0527328	0.0404595	0.0564762	0.0204949	0.0325684	0.0201905	0.0250001	0.0531572	0.0233735	0.0209598	0.0322991	0.0234589	0.0136121	0.0221001	0.015555	0.0116843	0.0192923	0.00801205	0.000643244	0.00853479	0.0132146	0.103225
0.8	0.0295138	0.0378643	0.037896	0.01658	0.0332225	0.0381792	0.0641903	0.0175716	0.0220602	0.0603339	0.0346481	0.0285396	0.0553108	0.046464	0.0639176	0.0477554	0.00886801	0.0362615	0.0434367	0.0690424	0.0350015	0.0502857	0.0329166	0.0576438	0.047813	0.0137228	0.0393175	0.0537177	0.0399162	0.0569258	0.0210589	0.0327486	0.019181	0.0258424	0.0547257	0.0236447	0.0212491	0.0331657	0.0240263	0.013325	0.0219487	0.0157365	0.011547	0.0185914	0.00845204	0.000629353	0.00810342	0.0127645	0.101383
0.81	0.0296826	0.0385624	0.0386699	0.0170913	0.0332516	0.0388056	0.0638698	0.0174208	0.0225623	0.0583887	0.033744	0.0271828	0.0561518	0.0476962	0.0639726	0.0472436	0.0087271	0.0358112	0.0430837	0.064782	0.0360104	0.0495574	0.0332625	0.057296	0.0479799	0.0133196	0.0385403	0.054599	0.0397804	0.0573854	0.0216546	0.0329832	0.0181579	0.0266947	0.05621	0.0238537	0.0215319	0.0339846	0.0245779	0.0130099	0.0217644	0.0159055	0.0115041	0.0178807	0.00889874	0.000614314	0.00767934	0.0123625	0.0992958
0.82	0.0299589	0.0391585	0.039411	0.0176639	0.0333054	0.0393884	0.0633584	0.0172115	0.0231414	0.0563652	0.0328807	0.0260281	0.057208	0.0489492	0.0639175	0.0466023	0.00865959	0.035375	0.0426143	0.0606376	0.036953	0.0486953	0.0335894	0.0568031	0.0480051	0.0129332	0.0376954	0.0553633	0.040085	0.0578432	0.0222648	0.0332913	0.0171333	0.0275779	0.0575825	0.0239946	0.0217964	0.0347525	0.0251164	0.012673	0.0215611	0.0160855	0.0115366	0.0171677	0.00934839	0.000598205	0.00726587	0.0120287	0.096931
0.83	0.0303327	0.039637	0.0400991	0.0182794	0.0333645	0.0399082	0.06267	0.0169499	0.0237978	0.0542846	0.0323763	0.0251255	0.0584597	0.0501952	0.0637378	0.045839	0.00865047	0.0349451	0.0420404	0.0566053	0.0378113	0.0477103	0.0338758	0.0561671	0.0478805	0.0125863	0.0367842	0.0559981	0.0408019	0.0582874	0.0228759	0.0336759	0.016119	0.0285438	0.0588215	0.0240635	0.0220325	0.0354701	0.0256443	0.0123218	0.0213532	0.0162902	0.0116294	0.0164607	0.00979706	0.000581183	0.00686649	0.0117872	0.0942729
0.84	0.0307795	0.039984	0.0407178	0.0189148	0.0334134	0.0403565	0.061822	0.0166444	0.0245314	0.0521717	0.0319607	0.0244736	0.0598858	0.0514096	0.0634251	0.0449619	0.0087074	0.0345207	0.0413789	0.0526823	0.0385703	0.0466147	0.0341042	0.0553939	0.047603	0.012281	0.0358106	0.0564926	0.0418556	0.0587061	0.0234765	0.0341282	0.015126	0.0296629	0.0599124	0.0240587	0.0222286	0.0361416	0.0261622	0.0119652	0.0211512	0.0164855	0.0117734	0.0157695	0.0102408	0.000563506	0.00648479	0.0117404	0.09132
0.85	0.0312765	0.0401887	0.0412546	0.0195518	0.03344	0.0407327	0.0608346	0.016306	0.025344	0.0500553	0.0315413	0.0239982	0.0614641	0.0525719	0.0629758	0.0439797	0.00885248	0.0341068	0.0406526	0.0488703	0.0392186	0.0454225	0.0342613	0.0544928	0.0471735	0.012007	0.0347807	0.0568377	0.0431649	0.0590858	0.0240567	0.0346791	0.0141652	0.0309136	0.0608482	0.023981	0.0223717	0.0367714	0.0266682	0.0116136	0.0209543	0.0166505	0.0119651	0.0151062	0.0106756	0.000545552	0.00612433	0.0118375	0.0880827
0.86	0.0318085	0.0402428	0.0417002	0.0201762	0.0334343	0.041041	0.0597303	0.0159486	0.0262659	0.0479675	0.0311057	0.0236266	0.063169	0.0536661	0.0623901	0.0429013	0.00911437	0.0337136	0.0398904	0.0451748	0.0397483	0.0441487	0.0343374	0.0534755	0.0465975	0.0117613	0.033703	0.0570269	0.0446759	0.0594126	0.024607	0.0352487	0.013248	0.0322261	0.0616309	0.0238336	0.0224505	0.0373584	0.0271608	0.0112795	0.0207461	0.016777	0.0123089	0.0144866	0.0110979	0.000527876	0.00578887	0.0120004	0.0845827
0.87	0.0323666	0.0401418	0.0420482	0.0207766	0.0333873	0.0412899	0.0585338	0.0155879	0.0275275	0.0459439	0.0306421	0.0233179	0.0649698	0.0546809	0.0616728	0.0417368	0.00950061	0.0333563	0.039128	0.0416045	0.0401545	0.0428092	0.0343268	0.0523555	0.0458849	0.0115476	0.032588	0.057056	0.0463631	0.0596719	0.0251183	0.0358179	0.0123873	0.0335537	0.0622727	0.0236224	0.0224582	0.0378911	0.0276447	0.0109779	0.020508	0.0168606	0.0127269	0.0139242	0.0115042	0.000511448	0.0054827	0.0122026	0.0808516
0.88	0.0329462	0.0398845	0.0422952	0.0213432	0.0332903	0.0414891	0.0572706	0.0152336	0.0288717	0.0440237	0.0301405	0.0230517	0.0668305	0.0556104	0.0608329	0.0404963	0.00999802	0.0330542	0.0384001	0.0381699	0.040436	0.0414215	0.0342277	0.0511474	0.0450489	0.0113746	0.0314514	0.0569235	0.0482426	0.0598502	0.0255819	0.0363758	0.0115983	0.0348637	0.0627989	0.0233559	0.0223933	0.0383513	0.0281082	0.0107262	0.0202316	0.0168983	0.0131681	0.0134149	0.0118921	0.000498326	0.00521081	0.012427	0.0769294
0.89	0.0335451	0.0394735	0.0424398	0.0218679	0.0331354	0.0416456	0.0559669	0.0148853	0.0302789	0.0422572	0.0295938	0.0228175	0.0687108	0.0566227	0.059884	0.0391913	0.0105899	0.0328311	0.0377126	0.0348826	0.040594	0.0400044	0.034043	0.0498663	0.0441066	0.0112471	0.0303247	0.0566309	0.0504048	0.0599353	0.0259902	0.0369146	0.0108981	0.0361287	0.0632511	0.0230451	0.02226	0.0387217	0.0285168	0.0105415	0.0199187	0.016889	0.0136221	0.0129427	0.0122595	0.000490489	0.00497807	0.0126633	0.0728632
0.9	0.0341622	0.0389152	0.0424825	0.0223444	0.0329163	0.0417602	0.0546483	0.0145392	0.0317291	0.0408249	0.0289975	0.0226085	0.0705679	0.0578749	0.0588451	0.0378338	0.0112621	0.0327128	0.0370347	0.0317543	0.0406323	0.038579	0.0337802	0.0485273	0.0430776	0.011148	0.0292205	0.056182	0.0528535	0.059918	0.0263368	0.0374296	0.0103025	0.0373241	0.063697	0.0227039	0.0220668	0.0389895	0.0288445	0.010433	0.0195814	0.016833	0.0140795	0.0124977	0.0126057	0.000486619	0.00478722	0.012907	0.068705
0.91	0.0347956	0.0382196	0.0424252	0.0227679	0.0326286	0.0418276	0.0533389	0.014194	0.0332012	0.0402316	0.0283507	0.0224173	0.0723581	0.0590438	0.0577413	0.0364373	0.0120029	0.0327251	0.036339	0.0287968	0.0405561	0.03717	0.0334491	0.0471449	0.0419833	0.0110589	0.0281213	0.0555835	0.055458	0.0597922	0.0266178	0.037919	0.0098232	0.0384274	0.0642308	0.0223501	0.021824	0.039148	0.0290742	0.0103949	0.0192419	0.0167319	0.0145323	0.0120791	0.0129311	0.000485204	0.00463877	0.0131596	0.0645101
0.92	0.0354417	0.0374007	0.0422705	0.0231356	0.0322709	0.0418411	0.0520591	0.0138515	0.034674	0.040048	0.0276554	0.0222358	0.0740386	0.0601605	0.0566053	0.0350167	0.0128027	0.0328881	0.0356169	0.0260217	0.0403711	0.0358062	0.0330556	0.0457329	0.0408462	0.010971	0.027024	0.0548439	0.0581435	0.0595564	0.0268318	0.0383837	0.00946863	0.0394183	0.0648974	0.0220085	0.0215449	0.0391954	0.0291936	0.0104098	0.0189196	0.0165887	0.0149733	0.0116925	0.0132376	0.00048569	0.00453292	0.0134288	0.060335
0.93	0.0360943	0.0364762	0.042021	0.0234462	0.0318452	0.0417953	0.0508234	0.0135156	0.0361277	0.0401404	0.0269165	0.0220564	0.0755681	0.0613425	0.0554784	0.0335886	0.0136522	0.0332105	0.0348728	0.0234407	0.0400831	0.0345231	0.0325995	0.0443038	0.0396874	0.0108799	0.0259301	0.0539739	0.0608692	0.0592137	0.0269806	0.0388259	0.00924249	0.0402784	0.065622	0.0217197	0.0212471	0.0391352	0.0291938	0.0104589	0.0186187	0.0164081	0.0153993	0.0113501	0.0135297	0.0004879	0.00447022	0.0137275	0.0562359
0.94	0.0367455	0.0354685	0.0416794	0.0237006	0.031357	0.0416861	0.0496945	0.0131919	0.0375438	0.0405199	0.0261416	0.0218734	0.0769088	0.0625021	0.0544015	0.0321719	0.0145419	0.0336861	0.0341192	0.0210673	0.0396973	0.0333656	0.0320803	0.0429029	0.0385255	0.0107837	0.0248427	0.0529855	0.0636002	0.0587708	0.0270692	0.0392493	0.00913828	0.0409921	0.0663043	0.0215423	0.0209552	0.0389756	0.0290684	0.0105273	0.0183327	0.0161968	0.0158172	0.0110701	0.0138163	0.000491851	0.00445088	0.0140633	0.0522673
0.95	0.037387	0.0344057	0.0412482	0.0239015	0.030815	0.0415098	0.049133	0.0128889	0.0389059	0.0412418	0.0253409	0.0216841	0.0780261	0.0635432	0.0533892	0.0307886	0.0154622	0.0342957	0.0333808	0.0189179	0.0392187	0.0323936	0.0315002	0.0416095	0.0373751	0.010683	0.0237654	0.0518914	0.0663017	0.0582346	0.0271061	0.039659	0.0091607	0.0415471	0.0668722	0.0214986	0.0207065	0.0387298	0.0288147	0.0106039	0.0180528	0.0159646	0.016225	0.0108696	0.0141124	0.000497765	0.00447416	0.0144278	0.0484805
0.96	0.038012	0.0333206	0.0407305	0.0240538	0.0302316	0.0412642	0.0485546	0.0126203	0.0401994	0.0424508	0.0245263	0.0214891	0.0788899	0.0644359	0.0524183	0.0294648	0.0164029	0.0350143	0.0329765	0.0170121	0.0386522	0.031688	0.0308649	0.040307	0.0362469	0.0105805	0.0227023	0.0507039	0.0689374	0.0576089	0.0271034	0.0400617	0.00930903	0.0419345	0.0672752	0.0215451	0.0205764	0.0384162	0.0284325	0.0106808	0.0177709	0.0157234	0.0166019	0.0107468	0.0144249	0.000506124	0.00453915	0.0148022	0.044925
0.97	0.0386161	0.0322396	0.04013	0.0241648	0.0296223	0.040951	0.0479341	0.0124062	0.0414119	0.0440523	0.023711	0.021293	0.0794745	0.0651597	0.0514517	0.0282342	0.0173535	0.0358182	0.0328735	0.015366	0.0380035	0.0313294	0.0301826	0.0389967	0.0351493	0.0104822	0.0216581	0.049434	0.0714708	0.0568943	0.0270771	0.0404679	0.0095196	0.0421492	0.0674778	0.0216374	0.0206852	0.0380588	0.027925	0.0107523	0.0174812	0.0154792	0.016936	0.0106815	0.0147447	0.000517826	0.00464726	0.0151682	0.0416629
0.98	0.0391977	0.0311702	0.0394521	0.0242502	0.029006	0.0405768	0.0472548	0.0122504	0.0425323	0.0459609	0.0229106	0.0211047	0.079759	0.065698	0.0504586	0.0271447	0.0183032	0.0366886	0.0328286	0.0139778	0.0372794	0.0313306	0.0294634	0.0376819	0.0340906	0.0103976	0.0206374	0.0480898	0.0738659	0.056092	0.0270472	0.0408944	0.0097693	0.0421907	0.0674563	0.0217495	0.0210412	0.0376888	0.0272979	0.0108145	0.0171805	0.015227	0.0172206	0.0106548	0.015062	0.000534533	0.00480413	0.0155109	0.0388694
0.99	0.0397581	0.0301111	0.0387042	0.0243489	0.0284049	0.0401536	0.0465016	0.0121286	0.0435511	0.048143	0.0222501	0.0209387	0.0797274	0.0660383	0.049417	0.0262504	0.0192412	0.0376124	0.0328498	0.0128279	0.0364888	0.0316417	0.0287197	0.0363673	0.0330822	0.0103391	0.0196454	0.0466779	0.0760887	0.0552073	0.0270393	0.0413675	0.0100449	0.0420626	0.0671981	0.0218646	0.0215881	0.0373446	0.0265597	0.0108646	0.0168677	0.0149591	0.0174516	0.0106573	0.0153703	0.00055794	0.00500866	0.0158189	0.0367864
1	0.0403003	0.0290653	0.0378967	0.0244711	0.027844	0.0396998	0.0456624	0.0120183	0.0444597	0.050561	0.0216565	0.0208168	0.0793693	0.0661726	0.0483124	0.0255703	0.0201567	0.0385819	0.0329437	0.0119049	0.0356455	0.0322104	0.0279655	0.0350593	0.0321459	0.0103186	0.0186872	0.0452047	0.0781079	0.0542514	0.0270867	0.041911	0.010337	0.0417737	0.0667005	0.0219704	0.0223091	0.0370702	0.0257213	0.0109012	0.016544	0.0146698	0.0176265	0.0106889	0.0156653	0.000587314	0.00524586	0.0160833	0.0351201
1.01	0.0408288	0.0280435	0.0370429	0.024583	0.0273526	0.0392411	0.0447297	0.0119074	0.04525	0.0531703	0.0210945	0.020767	0.0786801	0.0660979	0.0471359	0.0251198	0.0210393	0.0395933	0.0330978	0.0112534	0.0348736	0.0329865	0.0272174	0.0337665	0.0313237	0.0103402	0.0177683	0.0436777	0.0798962	0.0532416	0.0272349	0.0425156	0.0106394	0.0413376	0.065971	0.0220582	0.0231615	0.036907	0.0247955	0.0109248	0.016212	0.0143554	0.0177445	0.0107557	0.0159442	0.000620982	0.00550178	0.0162974	0.0336851
1.02	0.0413479	0.027062	0.0361592	0.0246728	0.0271814	0.0388136	0.0437	0.0117894	0.0459148	0.0559246	0.0205632	0.020813	0.0776617	0.0658164	0.0458838	0.024933	0.021879	0.0406859	0.0332879	0.010869	0.0343056	0.0339153	0.0264956	0.032499	0.0306634	0.0104006	0.0168941	0.0421062	0.0814307	0.0521994	0.0275406	0.0431423	0.0109513	0.0407729	0.0650272	0.0221222	0.0240838	0.0368776	0.0237968	0.0109463	0.0158765	0.0140135	0.0178063	0.0108671	0.0162048	0.000657651	0.00576723	0.0164569	0.032432
1.03	0.0418624	0.0261436	0.0352634	0.0247388	0.0271585	0.0384713	0.0425741	0.0116618	0.0464482	0.0587799	0.0200604	0.0209553	0.0763227	0.065336	0.0445564	0.0250474	0.0226666	0.0419723	0.0334914	0.0106381	0.0337339	0.0349435	0.0258256	0.0312685	0.0301555	0.0104948	0.0160705	0.0405016	0.0826937	0.0511418	0.028046	0.0437522	0.0112811	0.0401033	0.0638966	0.0221602	0.0250291	0.0369748	0.0227408	0.0110413	0.0155453	0.0136424	0.0178149	0.0110307	0.0164463	0.000696243	0.00603538	0.0165595	0.0313374
1.04	0.0423757	0.0253172	0.0343724	0.0247818	0.0272623	0.0382808	0.0413568	0.011525	0.046846	0.0616964	0.0195831	0.021165	0.0746778	0.0646699	0.0431578	0.0254863	0.0233939	0.0432764	0.0336901	0.0105804	0.0331583	0.0360253	0.0252401	0.0300883	0.0297582	0.010619	0.0153035	0.0388769	0.0836726	0.0500709	0.0287386	0.0443146	0.0116395	0.0393563	0.0626176	0.022174	0.0259641	0.0371679	0.0216441	0.0112094	0.0152321	0.0132415	0.0177759	0.0112498	0.0166682	0.000735776	0.00630059	0.0166048	0.0303854
1.05	0.0428872	0.0246173	0.0335016	0.0248045	0.0275053	0.0382518	0.0400568	0.0113825	0.047107	0.0646391	0.0191575	0.0214022	0.072748	0.0638365	0.0416963	0.026242	0.0240538	0.0445602	0.0338695	0.0106217	0.0325931	0.0371226	0.0247753	0.0289761	0.0294606	0.0107697	0.0145994	0.0372464	0.0843609	0.0489789	0.0295665	0.0448051	0.0120143	0.0385593	0.0612409	0.0221705	0.0268626	0.0374182	0.0205235	0.0113732	0.0149494	0.0128109	0.0177008	0.0115224	0.0168711	0.00077534	0.00655806	0.0165944	0.0296346
1.06	0.0433889	0.0240741	0.0326659	0.0248094	0.0279051	0.0383222	0.0386857	0.0112413	0.0472331	0.0675766	0.0190852	0.0216316	0.0705589	0.0628586	0.040184	0.0272736	0.0246403	0.0457985	0.0340185	0.0106817	0.0320562	0.0382034	0.024451	0.0279766	0.0292992	0.0109435	0.0139661	0.0356256	0.0847576	0.0478634	0.0304783	0.0452035	0.0124786	0.0377345	0.0598316	0.0221621	0.0277034	0.037691	0.0193957	0.0115205	0.0146958	0.0123516	0.0176113	0.0118427	0.0170556	0.000814092	0.00680375	0.0165319	0.0292651
1.07	0.0438646	0.0236948	0.0318789	0.0247982	0.0284808	0.0384364	0.0372578	0.011112	0.0472305	0.0704808	0.0190372	0.0218268	0.0681401	0.0617625	0.0386382	0.0285238	0.0251485	0.046969	0.0341287	0.010739	0.0315696	0.0392403	0.0242543	0.0271957	0.0293419	0.0111352	0.0134138	0.0340304	0.0848667	0.0467318	0.0314335	0.0454941	0.0129742	0.0368938	0.0584711	0.0221598	0.0284687	0.0379588	0.0182772	0.011649	0.0146497	0.0118652	0.0175218	0.0122039	0.017223	0.000851258	0.00703439	0.0164224	0.028978
1.08	0.0442941	0.0234577	0.0311526	0.0247713	0.0292404	0.0385588	0.0357897	0.0110059	0.0471107	0.073326	0.0189771	0.0219691	0.0655241	0.0605761	0.0370819	0.0299368	0.0255744	0.0480525	0.0341944	0.0107792	0.0311631	0.0402104	0.0241531	0.0265839	0.029597	0.0113377	0.0129553	0.0324775	0.0846971	0.0456009	0.0324005	0.0456653	0.0134678	0.0360392	0.0572509	0.0221713	0.0291452	0.0382016	0.0171836	0.0117583	0.0147325	0.0113544	0.0174181	0.0126	0.0173748	0.00088615	0.00724747	0.0162726	0.0287656
1.09	0.0446574	0.0233256	0.030502	0.0247275	0.0301697	0.0386668	0.0343003	0.0109295	0.0468917	0.0760879	0.0188979	0.0220466	0.062745	0.0593652	0.0355421	0.0314661	0.0259147	0.0490352	0.0342134	0.0107923	0.0308867	0.041095	0.0241195	0.0260242	0.030006	0.0115421	0.0125974	0.0309835	0.0842614	0.044497	0.0333536	0.0457101	0.0139507	0.0351673	0.0562505	0.0222087	0.0297232	0.0384055	0.016129	0.0118489	0.014815	0.0108222	0.0172864	0.0130262	0.0175125	0.000918182	0.00744129	0.0160904	0.028626
1.1	0.0449371	0.0232607	0.0299486	0.0246658	0.0312329	0.0387462	0.0328102	0.0108799	0.0466014	0.0787429	0.0187942	0.0220527	0.0598375	0.0584144	0.03404	0.0330746	0.0261663	0.049909	0.0341862	0.0107745	0.0308408	0.0418802	0.0241383	0.0254824	0.0305263	0.0117396	0.0123309	0.029565	0.0835759	0.04346	0.0342708	0.0456266	0.0144142	0.0342749	0.0555033	0.0222912	0.0301972	0.0385626	0.0151249	0.011922	0.0148915	0.0102724	0.0171218	0.013479	0.0176376	0.000946881	0.00761496	0.0158846	0.0285643
1.11	0.0451202	0.0232305	0.0294906	0.0245864	0.0323841	0.0387892	0.031342	0.0108482	0.046281	0.0812664	0.0186619	0.0219866	0.0568361	0.0574397	0.0325808	0.0347333	0.0263262	0.0506729	0.0341159	0.0107235	0.0311417	0.0425571	0.0242109	0.0249522	0.0311394	0.011923	0.0121334	0.0282459	0.0826593	0.0425496	0.0351333	0.0454178	0.0148504	0.0333632	0.0549911	0.0224527	0.0305663	0.0386693	0.0141784	0.0119794	0.0149581	0.00970937	0.0169231	0.0139549	0.0177515	0.000971899	0.0077685	0.015665	0.0285934
1.12	0.0451981	0.0232099	0.0290869	0.0244916	0.0335781	0.0387935	0.0299213	0.0108254	0.0459869	0.0836331	0.018499	0.0218525	0.0537744	0.0564061	0.0311595	0.0364188	0.0263916	0.0513323	0.0340074	0.0106266	0.0317248	0.0431221	0.0243586	0.0244548	0.0318387	0.0120875	0.0119828	0.0271593	0.0815325	0.0418298	0.0359256	0.0450922	0.0152517	0.0324436	0.0546671	0.0227809	0.0308338	0.0387248	0.0132919	0.0120237	0.0150121	0.00913759	0.0166917	0.0144482	0.0178544	0.000993031	0.00790291	0.0154419	0.0287336
1.13	0.0451678	0.0231803	0.0287014	0.0243858	0.0347747	0.0387613	0.028577	0.010805	0.0457755	0.0858155	0.0183061	0.0216605	0.0506844	0.0553065	0.0297715	0.038112	0.0263599	0.0518923	0.0338655	0.0104735	0.0324528	0.0435777	0.0246033	0.0240267	0.0326221	0.0122304	0.0118641	0.0263217	0.0802181	0.0413138	0.0366359	0.0446642	0.015612	0.0315431	0.054479	0.0233309	0.0310077	0.0387289	0.0124645	0.0120583	0.0150517	0.0085619	0.01643	0.0149504	0.0179453	0.00101022	0.00802044	0.0152267	0.0290072
1.14	0.0450315	0.0231287	0.0283123	0.0242756	0.0359392	0.0386986	0.0273399	0.0107893	0.045669	0.0877853	0.0180879	0.0214274	0.0475957	0.0541394	0.0284173	0.0397974	0.0262294	0.0523477	0.0336933	0.0102619	0.0332478	0.0439326	0.024921	0.0236291	0.0334889	0.0123515	0.0117704	0.02558	0.0787399	0.0409701	0.0372565	0.0441555	0.0159265	0.0306787	0.0543785	0.023985	0.0311007	0.0386785	0.0116938	0.0120878	0.015076	0.00798725	0.0161424	0.0154509	0.0180214	0.00102358	0.00812489	0.0150319	0.0294235
1.15	0.044797	0.0230467	0.0279055	0.0241688	0.0370422	0.0386152	0.0262357	0.0108609	0.0456422	0.089514	0.0178565	0.0211791	0.0445357	0.0529107	0.0271011	0.0414613	0.0259997	0.0526816	0.0334919	0.00999351	0.0340658	0.0442029	0.0252663	0.0232432	0.0344381	0.0124528	0.0117008	0.0249193	0.0771227	0.0407713	0.0377845	0.0435977	0.0161934	0.0298313	0.054326	0.0246721	0.0311291	0.0385672	0.0109784	0.012118	0.0150844	0.00741871	0.015834	0.0159377	0.018079	0.00103336	0.00822069	0.0148722	0.0299616
1.16	0.044478	0.02293	0.0274722	0.0240746	0.0380586	0.0385232	0.0252725	0.010954	0.0456521	0.0909743	0.0176309	0.0209557	0.0415292	0.0516334	0.0258304	0.0430903	0.0256717	0.0528731	0.0332596	0.00967305	0.0348771	0.0444116	0.0256087	0.0228684	0.0354658	0.0125377	0.0116573	0.024341	0.0753927	0.0407079	0.0382221	0.0430388	0.0164179	0.0289861	0.054292	0.025361	0.0311085	0.0383854	0.010318	0.0121579	0.0150758	0.00686378	0.0155109	0.0164001	0.0181139	0.00103995	0.00830913	0.0147855	0.030577
1.17	0.0440938	0.0227784	0.0270075	0.0240042	0.0389674	0.038437	0.0244397	0.0110369	0.0456638	0.0921416	0.0174183	0.0208159	0.0385983	0.0503274	0.0246147	0.0446684	0.0252483	0.0529026	0.0329944	0.00930726	0.035661	0.0445877	0.0259305	0.0225022	0.0365648	0.0126105	0.0116375	0.0238527	0.0735766	0.0407951	0.0385775	0.0425493	0.0166275	0.0281472	0.0542565	0.0260313	0.0310473	0.0381232	0.00971382	0.0122272	0.0150486	0.00634363	0.0151795	0.0168408	0.0181224	0.00104374	0.00838613	0.0149107	0.0312235
1.18	0.0436684	0.0225969	0.0265109	0.0239726	0.0397515	0.0383722	0.0237209	0.0111033	0.0456545	0.0929951	0.0172158	0.0208133	0.0357623	0.0490177	0.0234657	0.0461765	0.0247339	0.0527553	0.0326947	0.00890469	0.0364024	0.044762	0.0262213	0.0221375	0.0377245	0.0126736	0.0116346	0.0234697	0.0717018	0.0410955	0.0388656	0.0422017	0.0168428	0.0273299	0.0542088	0.0266686	0.0309424	0.0377724	0.00916814	0.0123769	0.0150007	0.00584783	0.0148458	0.0172534	0.0181012	0.00104506	0.00844601	0.015162	0.0318633
1.19	0.0432299	0.0223984	0.0259861	0.0240019	0.0403978	0.0383471	0.0231043	0.0111476	0.0456108	0.0935185	0.0170314	0.0209396	0.0330382	0.0477337	0.0223999	0.0475924	0.0241346	0.0524207	0.0323607	0.00847544	0.0370897	0.044959	0.0264742	0.0217679	0.038931	0.0127268	0.0116436	0.0232131	0.0697956	0.0416759	0.039109	0.0420056	0.017038	0.0265579	0.0541469	0.0272631	0.0307831	0.0373281	0.0086849	0.0126206	0.0149304	0.00537331	0.0147935	0.0176085	0.0180479	0.001044	0.0084847	0.0154822	0.0324674
1.2	0.0428085	0.0222064	0.0254415	0.0241252	0.0408974	0.0383904	0.0225851	0.0111648	0.045526	0.0937012	0.0168936	0.0211444	0.0304402	0.0465076	0.021595	0.0488927	0.0234581	0.051894	0.0319953	0.00803094	0.0377132	0.0451907	0.0266853	0.0213921	0.0401686	0.0127675	0.011664	0.0230987	0.0678851	0.0424688	0.0393398	0.0418986	0.0172069	0.0258604	0.0540777	0.0278093	0.0305591	0.0367898	0.00827196	0.0129031	0.0148375	0.00492249	0.0148451	0.0178938	0.017961	0.00104043	0.00850009	0.0158643	0.033014
1.21	0.0424341	0.022052	0.0248905	0.0243891	0.0412452	0.0385609	0.0221621	0.0111501	0.0453979	0.0935382	0.0168625	0.0213851	0.02798	0.0453767	0.0211079	0.0500539	0.0227133	0.0511751	0.0316042	0.00758379	0.0382627	0.0454573	0.0268525	0.0210143	0.0414208	0.0127924	0.0116994	0.0231192	0.0659959	0.0433827	0.0396022	0.0418117	0.0173575	0.025265	0.0540174	0.0283058	0.0302639	0.0361617	0.00795068	0.0131959	0.0147241	0.00449752	0.0149081	0.0181018	0.0178405	0.00103409	0.00849168	0.0163058	0.0334859
1.22	0.0421518	0.0219485	0.0243532	0.0248373	0.0414403	0.0389098	0.0218322	0.0111001	0.0452286	0.0930308	0.0169787	0.0216347	0.0256671	0.0443852	0.0207964	0.0510534	0.0219104	0.0502699	0.0311966	0.00714752	0.0387279	0.045753	0.0269758	0.0206454	0.0426715	0.0127991	0.0117553	0.0232808	0.0641517	0.0443788	0.0399585	0.0416969	0.0175041	0.0247828	0.0539915	0.0287552	0.0298956	0.0354525	0.0077504	0.0134851	0.0145959	0.00409998	0.0149828	0.0182283	0.0176874	0.00102472	0.0084604	0.0168054	0.0338701
1.23	0.0429215	0.0218788	0.0238566	0.0254763	0.0414861	0.0393762	0.0215854	0.0110123	0.0450233	0.0921864	0.0171995	0.0218755	0.0235086	0.0435864	0.0208799	0.0518708	0.0210604	0.0491893	0.0307861	0.00673645	0.0390985	0.0460718	0.0270568	0.0203033	0.0439061	0.0127871	0.0118352	0.0235408	0.0623744	0.045444	0.0404987	0.041523	0.0176681	0.0243993	0.0540317	0.029166	0.029457	0.034673	0.00763956	0.0137609	0.0144637	0.00373085	0.0150694	0.0182716	0.0175047	0.00101215	0.00840856	0.0173597	0.0341568
1.24	0.0440685	0.0218224	0.02343	0.026272	0.0413901	0.0398799	0.021405	0.0108855	0.0447905	0.0910183	0.0174833	0.0220966	0.0215097	0.0430319	0.021218	0.0524883	0.0201747	0.0479494	0.0303915	0.00636567	0.0393656	0.0464095	0.0270979	0.0200146	0.0451122	0.0127737	0.0119369	0.0238565	0.0606892	0.046572	0.0413421	0.0412694	0.0178803	0.0240854	0.0541661	0.0295715	0.0289548	0.0338333	0.00756849	0.0140153	0.0143487	0.00339055	0.0151683	0.0182336	0.0172965	0.000996308	0.00833995	0.0179634	0.0343396
1.25	0.0453111	0.0217673	0.0230944	0.0271811	0.0411632	0.0403786	0.0212723	0.0107203	0.0445422	0.0895454	0.0178121	0.0222916	0.0196737	0.042739	0.0217043	0.0528914	0.0192653	0.0465715	0.0300362	0.00605362	0.0395226	0.0467624	0.0271026	0.0198139	0.0462805	0.0127996	0.0120551	0.0242073	0.0591972	0.047752	0.0425738	0.0409216	0.018186	0.0238139	0.0544044	0.0300494	0.0284002	0.0329421	0.00751407	0.0142418	0.0142847	0.003079	0.0152804	0.0181193	0.0170689	0.000977256	0.0082601	0.01861	0.0344149
1.26	0.0466252	0.0217082	0.0228602	0.0281677	0.0408189	0.0408476	0.0211705	0.0105189	0.0442943	0.0877919	0.0181771	0.0224577	0.0180025	0.0426706	0.0223362	0.0530696	0.0183443	0.0450809	0.0297419	0.00585712	0.0395657	0.0471262	0.0270755	0.0197347	0.047405	0.0128184	0.0121837	0.0245764	0.0581569	0.0489629	0.0441616	0.040471	0.0186406	0.0235663	0.0547282	0.0305491	0.0278094	0.0320099	0.00746533	0.014435	0.0142969	0.00279563	0.015408	0.0179375	0.0168286	0.000955176	0.00817685	0.0192935	0.0343821
1.27	0.0479833	0.0216434	0.0227351	0.0292036	0.0403706	0.0412694	0.0210877	0.0102849	0.0440676	0.0857867	0.0185729	0.0225957	0.0164979	0.0427637	0.023124	0.0530164	0.0174241	0.0435075	0.0295161	0.00590122	0.0394942	0.047498	0.0270222	0.0197886	0.0484833	0.0128177	0.0123178	0.0249494	0.0572641	0.0501744	0.0460143	0.0399132	0.0192854	0.0233326	0.0550995	0.0310213	0.0272076	0.0310517	0.0074163	0.0145907	0.0143912	0.00253947	0.015556	0.0177017	0.016584	0.000930371	0.0081013	0.0200068	0.0342434
1.28	0.0493558	0.0215738	0.0227295	0.0302654	0.0398273	0.0416305	0.0210166	0.0100238	0.0438879	0.0835626	0.0189959	0.0227089	0.0151662	0.0429611	0.0240318	0.0527304	0.0165179	0.0418854	0.0293491	0.00617492	0.0393106	0.0478807	0.0269507	0.0199662	0.0495154	0.0127952	0.0124536	0.0253134	0.0564127	0.051353	0.0480525	0.0392483	0.0201343	0.0231092	0.0554755	0.0314514	0.0266364	0.0300876	0.00736433	0.0147059	0.0145735	0.00230922	0.0157338	0.0174306	0.0163453	0.000903262	0.00804926	0.0207378	0.0340031
1.29	0.0507141	0.0215027	0.0228588	0.0313331	0.0391927	0.0419206	0.0209547	0.00974217	0.0437861	0.0811565	0.0194436	0.0228036	0.0140615	0.0432215	0.0250061	0.0522145	0.0156403	0.0402543	0.0292249	0.00653944	0.0390207	0.0482919	0.0268726	0.0202558	0.0505014	0.0127496	0.0125887	0.025657	0.0555994	0.0524666	0.0502141	0.0384808	0.0211818	0.0228966	0.0558187	0.03183	0.0261632	0.0291434	0.00730983	0.0147787	0.0148429	0.00210333	0.0159589	0.0171546	0.0161256	0.000874385	0.00804059	0.0214684	0.0336687
1.3	0.052032	0.0214367	0.0231556	0.0323892	0.0384669	0.0421326	0.0209041	0.00944775	0.0437939	0.0786085	0.0199168	0.0228893	0.0132493	0.0435167	0.0260138	0.0514768	0.0148075	0.0386616	0.0291311	0.0069592	0.0386334	0.0487639	0.0268066	0.0206508	0.0514412	0.0126803	0.0127216	0.0259701	0.0548196	0.0534858	0.0524465	0.0376192	0.0224089	0.0226983	0.0560995	0.0321489	0.025835	0.0282506	0.00725575	0.0148077	0.0151855	0.00192001	0.0162583	0.0169317	0.0159435	0.000844396	0.00808617	0.0221792	0.0332495
1.31	0.0532873	0.021403	0.0237092	0.0334186	0.0376506	0.0422621	0.0208716	0.00914921	0.0439373	0.0759629	0.0204508	0.0229802	0.012639	0.0438291	0.0270324	0.0505301	0.0140344	0.037166	0.0290606	0.00742221	0.0381606	0.049306	0.0267848	0.0211465	0.0523336	0.012587	0.0128521	0.0262437	0.0540536	0.0543851	0.0547023	0.0366758	0.02379	0.0225186	0.0562956	0.0324014	0.0255981	0.0274471	0.00720543	0.0147929	0.0155797	0.0017574	0.0166622	0.0168201	0.0158274	0.000814107	0.00817981	0.0228534	0.0327569
1.32	0.0544625	0.0215712	0.0245429	0.0344078	0.0367472	0.0423074	0.0208698	0.00886168	0.044227	0.0732702	0.0210964	0.0230997	0.0122395	0.0441497	0.0280438	0.0493914	0.013326	0.0358327	0.0290112	0.00791968	0.0376167	0.0498831	0.0268563	0.0217336	0.0531795	0.01247	0.0129808	0.0264705	0.0532746	0.0551428	0.0569378	0.0356671	0.0252985	0.0223622	0.0563909	0.0325819	0.0253909	0.0267738	0.00715975	0.0147348	0.0160043	0.00161361	0.01718	0.0167881	0.0158185	0.000784561	0.00832915	0.0234773	0.0322039
1.33	0.0555446	0.0219461	0.0255256	0.0353456	0.0357638	0.0422697	0.0209191	0.00859692	0.0446546	0.0705923	0.0217707	0.0232867	0.0120918	0.0444759	0.0290312	0.0480821	0.0126735	0.034705	0.0289845	0.00844477	0.0370182	0.0504559	0.027047	0.0223927	0.0539839	0.0123301	0.0131093	0.0266445	0.0524621	0.0557418	0.0591127	0.0346137	0.0269103	0.0222337	0.0563745	0.0326866	0.0251803	0.0262608	0.00711744	0.0146352	0.0164419	0.00148703	0.0177961	0.0167887	0.0159473	0.00075712	0.00856641	0.0240397	0.0316056
1.34	0.0565256	0.0223612	0.026584	0.0362222	0.0347111	0.0421528	0.0210515	0.00835284	0.045196	0.0680139	0.0224514	0.0235881	0.0122151	0.0448082	0.0299792	0.0466272	0.0120645	0.0337704	0.0289853	0.00899241	0.0363834	0.0509994	0.0273226	0.0230948	0.054759	0.0121686	0.0132403	0.0267615	0.0516049	0.0561694	0.0611899	0.0335409	0.0286038	0.0221381	0.0562403	0.0327131	0.0249473	0.0259097	0.00707734	0.0144968	0.0168798	0.00137819	0.0184901	0.0167892	0.0161972	0.000733083	0.00883698	0.0245315	0.030979
1.35	0.057401	0.0227862	0.0276838	0.0370291	0.0336035	0.0419629	0.021312	0.0081456	0.04582	0.0656124	0.0231281	0.0240149	0.0125773	0.045146	0.030873	0.0450552	0.01149	0.0329774	0.0290223	0.009559	0.035732	0.051497	0.0276389	0.023808	0.0555279	0.0119871	0.0133772	0.0268191	0.0507006	0.0564178	0.0631355	0.0324798	0.0303599	0.0220823	0.0559865	0.0326605	0.0246801	0.0256948	0.00703931	0.0143236	0.0173088	0.00128403	0.0192439	0.0167664	0.0165278	0.000712734	0.00911859	0.0249449	0.0303452
1.36	0.0581689	0.0232093	0.0288009	0.0377584	0.0324589	0.0417086	0.0217465	0.0080138	0.0464956	0.0633576	0.0237908	0.024536	0.013123	0.0454824	0.0316989	0.0433967	0.0109455	0.0322762	0.0291065	0.010142	0.0350844	0.0519357	0.0279666	0.0245031	0.0563356	0.0117874	0.0135248	0.0268167	0.0497542	0.0564838	0.0649201	0.0314664	0.0321609	0.0220767	0.0556155	0.0325294	0.0243725	0.0255819	0.00700412	0.0141213	0.0177234	0.00120154	0.0200394	0.0167071	0.0169088	0.000695561	0.00940342	0.0252741	0.0297324
1.37	0.0588285	0.0236219	0.0299151	0.0384023	0.0312995	0.0414007	0.0223755	0.00791949	0.0471961	0.0611741	0.0244294	0.0251175	0.0138046	0.0458034	0.0324441	0.0416828	0.010429	0.0316365	0.0292502	0.0107396	0.0344623	0.052304	0.0282848	0.0251558	0.0572706	0.0115716	0.0136927	0.0267556	0.048777	0.0563693	0.0665189	0.030533	0.0339901	0.0221386	0.0551335	0.0323218	0.0240229	0.0255407	0.00697318	0.0138969	0.0181207	0.00113079	0.020858	0.0166044	0.017321	0.000681149	0.00968549	0.0255166	0.0291595
1.38	0.0593783	0.024017	0.0310093	0.0389526	0.0301526	0.0410525	0.0231848	0.0078365	0.0479025	0.0590149	0.0250335	0.0257321	0.0145886	0.0460917	0.0330973	0.039942	0.00993994	0.0310443	0.0294975	0.0113499	0.0338891	0.0525913	0.0285759	0.0257465	0.0584071	0.0113415	0.0139137	0.0266392	0.0477866	0.0560803	0.0679121	0.0296909	0.0358314	0.0222996	0.0545498	0.0320414	0.0236355	0.0255468	0.00694834	0.0136609	0.0184993	0.00107249	0.0216808	0.0164564	0.0177521	0.00066921	0.00995967	0.0256733	0.0286375
1.39	0.0598155	0.0243897	0.0320692	0.0394005	0.0290511	0.0406805	0.0241498	0.0077583	0.0486073	0.0568556	0.025593	0.0263574	0.0154513	0.0463314	0.0336492	0.038196	0.00947807	0.0304918	0.0302936	0.0119707	0.0333919	0.0527867	0.0288241	0.02626	0.059727	0.0110982	0.014247	0.0264727	0.0468092	0.0556266	0.0690852	0.0289246	0.0376689	0.0226163	0.0538763	0.031697	0.0232202	0.02558	0.00693163	0.0134367	0.0188574	0.00102744	0.0224902	0.0162652	0.0181948	0.000659238	0.0102216	0.0257484	0.0281868
1.4	0.0601359	0.0247373	0.0330833	0.0397372	0.0280328	0.040305	0.0252753	0.00768086	0.0492986	0.0546858	0.026098	0.0269754	0.0163752	0.0465118	0.0340928	0.0364576	0.00904338	0.0299666	0.0311633	0.0125995	0.0329965	0.0528801	0.0290154	0.0266855	0.0612044	0.0108416	0.014659	0.0262635	0.0458835	0.0550213	0.0700297	0.0282066	0.0394867	0.0231503	0.0531256	0.0313235	0.0227932	0.0256236	0.00692454	0.0132612	0.0191899	0.000995514	0.0232703	0.0160363	0.0186454	0.000650471	0.0104678	0.0257492	0.0278329
1.41	0.0603348	0.0250597	0.034043	0.0399544	0.0271337	0.0399525	0.026584	0.00760132	0.0499368	0.0525041	0.0265388	0.0275716	0.0173476	0.0466289	0.0344242	0.0347327	0.00863688	0.0294512	0.0320756	0.0132329	0.0327097	0.0528616	0.0291376	0.0270158	0.0628182	0.0105708	0.015109	0.0260208	0.0450556	0.0542794	0.0707429	0.0275116	0.0412686	0.0238977	0.0523086	0.0309395	0.0223763	0.025663	0.00692699	0.0131232	0.0194884	0.00097545	0.0240077	0.0157789	0.0191011	0.000642153	0.0106955	0.0256856	0.0275976
1.42	0.0604085	0.0253598	0.034943	0.0400449	0.0263725	0.039658	0.0280127	0.00751875	0.0504787	0.0503156	0.0269068	0.0281341	0.0183591	0.046685	0.0346429	0.0330245	0.00827399	0.0289284	0.0330198	0.0138676	0.0325121	0.0527223	0.0291803	0.0272475	0.0645461	0.0102848	0.015587	0.0257559	0.0443437	0.0534167	0.0712283	0.026821	0.0429982	0.0248085	0.0514321	0.0305126	0.0219949	0.0256866	0.00693695	0.0130041	0.019743	0.000965756	0.0246918	0.0155063	0.0195544	0.000633711	0.0109032	0.0255693	0.0274899
1.43	0.060356	0.0256429	0.035781	0.0400043	0.0257413	0.0394678	0.0295157	0.00743515	0.0508944	0.0481296	0.0271941	0.0286533	0.0194031	0.0466875	0.0347523	0.0313362	0.00804167	0.0283855	0.0339897	0.0144999	0.0323781	0.0524553	0.029135	0.0273806	0.0663666	0.00998351	0.0160905	0.0254818	0.0437233	0.0524487	0.0714955	0.0261226	0.0446589	0.02583	0.0504969	0.0300394	0.021674	0.0256853	0.00695118	0.0128994	0.0199448	0.000965078	0.025315	0.0152366	0.0199904	0.000624773	0.0110899	0.0254131	0.0275072
1.44	0.0601831	0.0259164	0.0365582	0.0398307	0.0252157	0.0394298	0.0310778	0.00735596	0.0511639	0.0459588	0.0273941	0.0291209	0.0204739	0.0466477	0.0347596	0.0296726	0.0078734	0.0278148	0.0349855	0.0151264	0.0322907	0.0520556	0.0289955	0.0274188	0.0682591	0.00966785	0.0166189	0.0252133	0.0431645	0.05139	0.0715595	0.0254106	0.0462339	0.0269205	0.0494996	0.0295244	0.0214345	0.0256525	0.00696649	0.0128082	0.0200865	0.000971645	0.0258729	0.0149962	0.0203927	0.000615132	0.0112558	0.0252292	0.0276406
1.45	0.059907	0.0261875	0.0372788	0.039526	0.024773	0.0395655	0.0326965	0.0072886	0.0512735	0.0438183	0.0275012	0.0295301	0.0215646	0.0465784	0.0346765	0.0280398	0.00772178	0.0272123	0.0360163	0.015744	0.0322447	0.0515216	0.0287577	0.0273694	0.0702036	0.00933982	0.0171726	0.0249668	0.0426463	0.0502544	0.0714382	0.0246847	0.0477067	0.0280492	0.0484352	0.0289732	0.021296	0.0255842	0.00698059	0.0127305	0.0201634	0.000983335	0.0263651	0.0148279	0.0207475	0.000604695	0.0114017	0.0250265	0.0278748
1.46	0.059562	0.0264598	0.0379507	0.0390956	0.0244058	0.039854	0.034406	0.00723609	0.0512149	0.0417245	0.027512	0.0298752	0.0226653	0.0464917	0.0345186	0.0264449	0.00758255	0.0265771	0.0371044	0.0163495	0.0322595	0.0508554	0.0284198	0.0272442	0.0721816	0.00900231	0.0177529	0.0247604	0.0421517	0.0490557	0.0711464	0.023951	0.0490611	0.0291921	0.0472997	0.0283921	0.0212853	0.0254774	0.0069924	0.0126696	0.0201728	0.000998339	0.0267944	0.0147974	0.0210443	0.000593454	0.0115291	0.0248099	0.0281892
1.47	0.0591844	0.026731	0.0385845	0.038549	0.024156	0.0402537	0.0362431	0.00719221	0.0509845	0.0396949	0.0274245	0.0301514	0.0237635	0.0463978	0.0343051	0.0248958	0.00745544	0.0259092	0.0382904	0.01694	0.0324398	0.0500633	0.0279825	0.0270599	0.0741761	0.00865861	0.0183622	0.0246241	0.0416625	0.0478084	0.0706893	0.0232217	0.0502824	0.0303283	0.0460914	0.027787	0.0214429	0.0253289	0.00700236	0.0126439	0.0201139	0.00101537	0.027168	0.0149482	0.0212754	0.000581477	0.01164	0.0245814	0.0285617
1.48	0.058782	0.0269938	0.0391955	0.0378993	0.0240685	0.040725	0.0381606	0.00714719	0.0505833	0.0377466	0.0272383	0.0303543	0.0248454	0.0463041	0.0340583	0.0234005	0.00734149	0.025207	0.0396237	0.0175126	0.0328351	0.0491567	0.0274487	0.0268354	0.0761724	0.00831127	0.0190092	0.0247629	0.0411599	0.0465286	0.0700606	0.0225163	0.051357	0.0314383	0.0448124	0.0271637	0.0218016	0.0251351	0.00701266	0.0127111	0.0199882	0.00103352	0.0274956	0.0152637	0.0214354	0.000568904	0.0117371	0.0243436	0.0289723
1.49	0.0583327	0.0272385	0.0398223	0.0371634	0.0240607	0.0412361	0.0401337	0.0070935	0.0500162	0.0358959	0.0269551	0.0304799	0.0258981	0.0462161	0.0338025	0.0219671	0.00724408	0.0244688	0.0411274	0.018064	0.0333386	0.048153	0.0268238	0.0265802	0.0781584	0.00796117	0.0197206	0.0251246	0.0406259	0.0452345	0.0692499	0.0218611	0.0522733	0.0325034	0.0434679	0.0265277	0.022338	0.0248919	0.00702775	0.0128611	0.0197986	0.00105208	0.027788	0.0157299	0.0215213	0.000555951	0.0118231	0.0241026	0.0294042
1.5	0.0578076	0.0274542	0.0406869	0.0363614	0.0240979	0.0417614	0.0421424	0.00702656	0.0492923	0.0341574	0.0265783	0.0305239	0.0269103	0.0461382	0.0335628	0.0206033	0.0072622	0.0236953	0.0427862	0.0185908	0.0339115	0.0470761	0.026115	0.0262863	0.0801247	0.00760821	0.0204692	0.0255798	0.0400454	0.0439464	0.0682496	0.0212895	0.0530221	0.0335051	0.0420665	0.0258842	0.0229807	0.0245954	0.00705499	0.0130993	0.0195501	0.00107049	0.0280535	0.0163483	0.021532	0.000542908	0.0119012	0.0238702	0.029844
1.51	0.0571938	0.0276292	0.0417504	0.0355169	0.0241788	0.0422806	0.0441639	0.00694426	0.0484242	0.0325432	0.0261128	0.030482	0.0278728	0.0460734	0.0333655	0.0193171	0.00733439	0.0228898	0.0445721	0.0190897	0.034542	0.0459584	0.0253318	0.0259391	0.0820647	0.00725233	0.0212305	0.0261105	0.0394076	0.0426867	0.0670587	0.0208395	0.0535967	0.0344256	0.0406194	0.0252383	0.0236597	0.0242435	0.00710521	0.0133816	0.0192493	0.00108824	0.0282976	0.0170934	0.021469	0.000530136	0.0119745	0.0236659	0.0302823
1.52	0.0564954	0.0277519	0.0428446	0.0346562	0.0243166	0.0427769	0.0461725	0.00684636	0.0474281	0.0310637	0.0255656	0.0303501	0.0287785	0.0460233	0.0332439	0.0181167	0.00743201	0.0220581	0.0464587	0.0195572	0.0352385	0.0448433	0.024485	0.0255286	0.083975	0.00689396	0.0219938	0.0267017	0.0387065	0.0414784	0.0656833	0.0205496	0.0539931	0.035248	0.0391403	0.0245963	0.0243226	0.0238355	0.00719108	0.0136572	0.0189044	0.00110489	0.0285213	0.0179141	0.0213361	0.000518067	0.0120461	0.0235196	0.0307135
1.53	0.0557277	0.0278115	0.0439396	0.0338084	0.0245358	0.0432363	0.0481412	0.0067342	0.0463234	0.0297278	0.0249447	0.0301242	0.0296226	0.0459866	0.0332653	0.0170135	0.00755531	0.0212076	0.0484202	0.0199903	0.0360289	0.0437887	0.023587	0.0250522	0.085855	0.006534	0.02275	0.0273376	0.0379417	0.0403453	0.0641359	0.0204542	0.0542104	0.0359565	0.0376443	0.0239667	0.0249313	0.0233727	0.00732024	0.013914	0.0185249	0.00112005	0.0287189	0.0187669	0.0211391	0.00050725	0.0121193	0.0234779	0.0311371
1.54	0.0549125	0.0277999	0.0450153	0.0330051	0.024861	0.0436465	0.0500423	0.00661037	0.0451314	0.0285434	0.02426	0.0298019	0.0304024	0.0459625	0.0335358	0.0160261	0.00770477	0.0203469	0.0504297	0.0203865	0.0368529	0.0428717	0.0226509	0.0245127	0.0877061	0.00617369	0.023491	0.0280022	0.0371181	0.0393114	0.0624352	0.0205859	0.0542505	0.0365372	0.0361472	0.023362	0.0254572	0.022858	0.00748958	0.0141463	0.0181221	0.00113344	0.0288811	0.0196216	0.0208855	0.00049854	0.012198	0.0235987	0.0315604
1.55	0.0540768	0.0277118	0.0460519	0.0322826	0.0252949	0.0439963	0.0518481	0.00647845	0.0438711	0.0275162	0.0235221	0.0293826	0.0311172	0.0459656	0.0340236	0.0151749	0.00788218	0.0194854	0.0524591	0.0207445	0.0376925	0.0421889	0.0216908	0.0239179	0.0895292	0.00581459	0.0242101	0.02868	0.036247	0.0384407	0.0606047	0.0209988	0.0541183	0.0369783	0.0346646	0.0227971	0.0258784	0.0222956	0.00769046	0.01435	0.0177115	0.00114483	0.0290017	0.0204565	0.0205841	0.000493462	0.0122928	0.0238943	0.0319941
1.56	0.0532511	0.0275458	0.0470297	0.0317068	0.0258121	0.0442764	0.0535319	0.00634268	0.0425519	0.0266462	0.0227427	0.0288678	0.0317685	0.0460371	0.0346318	0.0144513	0.00809307	0.0186326	0.0544796	0.0210638	0.038535	0.0418414	0.0207208	0.0232792	0.0913176	0.00545845	0.0249017	0.0293554	0.0353465	0.038442	0.0586724	0.0217424	0.0538213	0.037271	0.0332112	0.0222792	0.0261791	0.021691	0.00791562	0.0145226	0.0173514	0.00115411	0.0290801	0.0212553	0.0202556	0.000492961	0.0124309	0.0243118	0.0324356
1.57	0.052469	0.0273037	0.04793	0.0314608	0.0263795	0.0444791	0.0550686	0.00620739	0.0411741	0.0259251	0.0219344	0.0282621	0.0323594	0.0461745	0.0353206	0.0138261	0.00834774	0.0177982	0.0564623	0.0213457	0.0393673	0.0418979	0.0197552	0.0226123	0.0930495	0.00510715	0.0255621	0.0300136	0.0344416	0.0388769	0.0566693	0.0227255	0.0533693	0.0374093	0.0317996	0.0217976	0.0263484	0.0210507	0.00816126	0.014663	0.0172251	0.00116128	0.0291197	0.0220058	0.0200577	0.000496401	0.0125972	0.0247973	0.0328729
1.58	0.0517672	0.026991	0.0487357	0.0315197	0.026972	0.0445992	0.0564356	0.00607653	0.0397357	0.0253367	0.0211101	0.0275729	0.0328941	0.0463228	0.0360785	0.0132828	0.00864917	0.0169915	0.0583795	0.0215935	0.0401763	0.0423618	0.0188078	0.0219365	0.0946846	0.00476263	0.0261897	0.0306399	0.0335644	0.0394315	0.0546289	0.0238501	0.0527745	0.0373907	0.0304403	0.0213315	0.0263804	0.0203822	0.0084289	0.0147714	0.0171952	0.00116635	0.0291269	0.0226988	0.0198559	0.000503875	0.0127691	0.0253155	0.0332985
1.59	0.0511867	0.0266164	0.049432	0.0317038	0.027575	0.0446329	0.0576136	0.00596105	0.0382388	0.0248618	0.0202834	0.0268112	0.033377	0.0464483	0.0368926	0.0128148	0.00898385	0.0162216	0.0602048	0.0218129	0.0409489	0.0431813	0.0178917	0.0212745	0.096172	0.00442684	0.0267868	0.031221	0.0327521	0.0400856	0.0525859	0.0250639	0.0520508	0.0372162	0.0291776	0.0208637	0.0262742	0.0196942	0.00874251	0.0148488	0.0171948	0.00116939	0.0291104	0.0233283	0.0196308	0.000515849	0.0129401	0.0258433	0.0337096
1.6	0.0507741	0.0261917	0.0500069	0.0319644	0.0281819	0.0445778	0.0585869	0.00589392	0.036691	0.0244829	0.0194681	0.0259916	0.0338087	0.0465344	0.0377299	0.0124176	0.00933719	0.0154974	0.0619146	0.0220118	0.0416728	0.0442863	0.0170185	0.0206511	0.097461	0.00410168	0.0273628	0.0317454	0.032042	0.040824	0.050575	0.0263321	0.0512138	0.0368909	0.0284982	0.0203836	0.0260335	0.0189968	0.00917093	0.0148976	0.0172218	0.00117057	0.0293818	0.0238912	0.0193787	0.000531582	0.0131074	0.0263661	0.0341054
1.61	0.0505812	0.0257322	0.0504517	0.0323273	0.0287915	0.0444321	0.0593443	0.00583103	0.0351044	0.024187	0.0186791	0.0251328	0.0341841	0.0465722	0.0385537	0.0120856	0.00970008	0.0148276	0.0634878	0.0221979	0.0423362	0.0456132	0.0161975	0.0200937	0.0985077	0.00378893	0.0279343	0.0322041	0.0314623	0.0416302	0.0486297	0.0276283	0.0502806	0.0364236	0.0279319	0.0198858	0.0256664	0.0183016	0.00967745	0.014921	0.0172826	0.00117014	0.0297904	0.0243875	0.0190965	0.000549688	0.0132688	0.0268738	0.0344862
1.62	0.0506549	0.0252579	0.0507611	0.0328276	0.0294069	0.0441948	0.0598794	0.00576886	0.0334945	0.0239662	0.0179339	0.0242592	0.034491	0.0465589	0.0393362	0.0118134	0.0100657	0.0142214	0.0649071	0.0223747	0.0429284	0.0471116	0.0154362	0.019637	0.0992776	0.00349025	0.0285048	0.0325913	0.0310234	0.0424867	0.0467833	0.0289315	0.0492696	0.0358273	0.0273972	0.0193687	0.0251853	0.0176228	0.0102188	0.0149228	0.0173913	0.00116854	0.0302125	0.0248196	0.0187828	0.000569087	0.0134205	0.027358	0.0348529
1.63	0.0510162	0.0247944	0.0509341	0.0333542	0.0300346	0.0438669	0.0601902	0.00570593	0.0318797	0.0238176	0.0172572	0.0234047	0.0347137	0.046497	0.0400571	0.0116155	0.0104269	0.0136872	0.0661592	0.0225399	0.0434402	0.048743	0.014744	0.0193277	0.0997456	0.00320711	0.0290605	0.0329042	0.0307173	0.0433756	0.0450793	0.0302251	0.0482004	0.0351188	0.0268856	0.0188335	0.0246063	0.0169781	0.0107845	0.0149074	0.0175764	0.00116627	0.0306518	0.0251915	0.0184403	0.000588983	0.0135563	0.0278087	0.0352068
1.64	0.0516433	0.0243729	0.0509739	0.0338494	0.0306891	0.0434513	0.0602794	0.00564196	0.0302801	0.0237446	0.0166814	0.0226187	0.0348366	0.0463961	0.0407009	0.0115322	0.0107762	0.0132324	0.0672348	0.0226894	0.0438636	0.0504766	0.0141767	0.0191774	0.0998957	0.00294081	0.0295865	0.0331432	0.0305263	0.0442785	0.043604	0.0314962	0.0470937	0.0343194	0.0263899	0.0182835	0.0239493	0.0163887	0.0113692	0.0148828	0.0178828	0.00116393	0.0311108	0.0255058	0.018079	0.000608727	0.0136703	0.0282135	0.0355492
1.65	0.0524795	0.0240145	0.050889	0.0342888	0.0314879	0.0429539	0.0601544	0.00557793	0.0287158	0.0237577	0.0162174	0.0219658	0.0348473	0.0462737	0.041256	0.0114953	0.011107	0.0128607	0.0681289	0.0228198	0.0441915	0.0522871	0.0139909	0.0191358	0.0997202	0.00269245	0.0300703	0.0333118	0.0304308	0.0451776	0.0423905	0.0327353	0.0459709	0.0334539	0.025905	0.0177238	0.0232375	0.0158756	0.0119689	0.0149164	0.0183343	0.00116204	0.0315909	0.0257609	0.0177152	0.000627749	0.0137582	0.0285584	0.0358813
1.66	0.0534574	0.0237026	0.0506936	0.0346557	0.0324634	0.042384	0.0598267	0.00551534	0.0272083	0.0238717	0.0158445	0.0214757	0.0347378	0.046158	0.041714	0.0114784	0.0114137	0.0125736	0.0688414	0.022929	0.0444177	0.0541518	0.0140173	0.0191558	0.0992192	0.00246297	0.0305014	0.0334165	0.0304133	0.0460556	0.0413607	0.0339362	0.0448541	0.03255	0.0254278	0.0171612	0.0224984	0.0154515	0.0125799	0.0149589	0.0189042	0.00116108	0.0320927	0.0259505	0.0173532	0.000645532	0.0138182	0.0288302	0.0362031
1.67	0.0545163	0.023402	0.0504091	0.0349382	0.0334908	0.0417544	0.0593122	0.00545552	0.0259111	0.0240945	0.0155467	0.0211018	0.0345052	0.0460929	0.0420697	0.0114773	0.011692	0.0123727	0.0693768	0.0230153	0.0445368	0.0560498	0.0141359	0.0192103	0.0983998	0.00225353	0.0308712	0.0334652	0.0304606	0.0468957	0.0404125	0.0350957	0.0437658	0.0316352	0.0249575	0.0166039	0.0217681	0.0151187	0.0131994	0.0149722	0.0195495	0.00117249	0.0326164	0.0260664	0.0169814	0.00066162	0.0138504	0.0290174	0.0365128
1.68	0.0556082	0.0230903	0.0500663	0.0351283	0.0345645	0.0410816	0.0586336	0.00539999	0.024868	0.0244213	0.0153215	0.0207874	0.0341515	0.0461444	0.0423206	0.0114919	0.0119385	0.0122616	0.0697461	0.023077	0.0445437	0.0579605	0.0143317	0.019284	0.0972754	0.00206847	0.0311721	0.033467	0.0305656	0.0476818	0.0394948	0.0362139	0.0427292	0.0307358	0.0244959	0.0160614	0.0211256	0.0148765	0.0138258	0.0149524	0.0202303	0.0011974	0.0331628	0.0261013	0.0165925	0.000675619	0.0138572	0.0291109	0.0368059
1.69	0.0566979	0.0227589	0.0497098	0.0352215	0.0356987	0.0403861	0.05783	0.00535161	0.0238745	0.0248416	0.0152635	0.0205008	0.0336836	0.046404	0.0424671	0.0115244	0.0121512	0.012246	0.0699684	0.0231119	0.0444342	0.0598641	0.0146351	0.0193692	0.0958644	0.00191102	0.0313977	0.0334292	0.0307282	0.0483979	0.0385854	0.0372937	0.0417663	0.0298799	0.0240477	0.0155448	0.0207324	0.0147279	0.0144584	0.0148975	0.0209122	0.00122427	0.0337344	0.0260502	0.016187	0.000687215	0.013843	0.0291048	0.0370755
1.7	0.0577614	0.0224078	0.0494015	0.0352171	0.0371131	0.0396922	0.0569499	0.00531726	0.0229139	0.0253464	0.0153748	0.020227	0.0331132	0.0469603	0.0425119	0.0115771	0.0123285	0.0123333	0.0700672	0.0231172	0.0442055	0.0617408	0.0152015	0.0194641	0.0941893	0.00177311	0.0315431	0.0333561	0.0309598	0.0490289	0.0376751	0.0383423	0.0408887	0.0291025	0.0236243	0.015068	0.0205288	0.0146804	0.0150981	0.014807	0.0215665	0.00125259	0.0343367	0.0259112	0.0157695	0.000696183	0.0138141	0.0289959	0.0373113
1.71	0.0587853	0.0220425	0.0492039	0.0351174	0.0388593	0.0390293	0.0559808	0.00531035	0.0219762	0.0259271	0.0155408	0.019961	0.0324567	0.0478375	0.0424601	0.0116505	0.0124704	0.0126042	0.0700476	0.0230893	0.0438564	0.0635676	0.0159242	0.0195736	0.0922755	0.00167914	0.0316047	0.0332482	0.0312899	0.0495609	0.036763	0.0393808	0.0400908	0.028451	0.0233951	0.0146493	0.0204681	0.01474	0.0157461	0.0146826	0.0221695	0.00128178	0.0349782	0.0256848	0.0153472	0.000702403	0.0137794	0.0287843	0.0375011
1.72	0.0597661	0.0216728	0.0491328	0.0349275	0.0406736	0.0384522	0.0548837	0.00532824	0.0210537	0.0265732	0.0157474	0.0197043	0.0317362	0.0489928	0.0423188	0.0117418	0.0125773	0.0130253	0.0698858	0.0230243	0.0433877	0.0653156	0.0167803	0.0197102	0.0901499	0.00161181	0.0315805	0.033104	0.0317815	0.0499817	0.035856	0.0404765	0.0393594	0.0279811	0.0232765	0.0143126	0.0205938	0.0149016	0.0164036	0.0145282	0.0227015	0.00131118	0.0356613	0.0253745	0.0149286	0.00070587	0.013749	0.0284734	0.0376311
1.73	0.0607107	0.0213119	0.0491507	0.0346552	0.0425166	0.0380158	0.0536458	0.00535978	0.0201414	0.0272729	0.0159818	0.0194641	0.0309794	0.0503748	0.0420973	0.0118453	0.0126505	0.0135507	0.0695543	0.022918	0.042804	0.0669539	0.0177941	0.0198966	0.0878398	0.00155491	0.0314701	0.0329207	0.0325082	0.0502824	0.0349683	0.0416411	0.0386851	0.0277338	0.0232149	0.0140767	0.0209615	0.015147	0.0170714	0.0143501	0.0231463	0.00134013	0.0363778	0.0249862	0.0145236	0.000706691	0.0137344	0.0280693	0.0376875
1.74	0.0616349	0.0209744	0.0492112	0.0343103	0.0443614	0.0376628	0.0522688	0.00540049	0.0192375	0.0280145	0.0162319	0.019252	0.0302231	0.0519544	0.0418066	0.011954	0.0126921	0.0141708	0.0690394	0.0227665	0.0421142	0.0684559	0.0189253	0.0201587	0.0853719	0.00150733	0.031275	0.0326965	0.0334586	0.0504577	0.0341141	0.0427896	0.0380646	0.0277029	0.0232311	0.0139474	0.021589	0.0154534	0.0177503	0.0141572	0.0234907	0.00136796	0.0371195	0.0245284	0.0141431	0.000705089	0.0137476	0.0275813	0.0376576
1.75	0.0625581	0.0206744	0.0492808	0.0339043	0.0461805	0.0373773	0.0507602	0.00544847	0.0183431	0.0287848	0.0164866	0.0190838	0.0295193	0.0537274	0.0414599	0.0120608	0.0127046	0.0148756	0.0683405	0.0225667	0.0413391	0.0698019	0.0201456	0.0205054	0.0827717	0.00146818	0.0309982	0.0324301	0.0345683	0.0505058	0.0332902	0.0438788	0.0375009	0.0278382	0.023325	0.0139289	0.0224372	0.0158015	0.0184415	0.0139629	0.0237254	0.00139409	0.0379094	0.0240119	0.0137989	0.000701384	0.013801	0.0270208	0.0375311
1.76	0.0634926	0.020423	0.0493379	0.0334504	0.0479462	0.0371617	0.0491314	0.00550294	0.0174627	0.0295623	0.0167372	0.018977	0.0289432	0.0557026	0.0410729	0.0121588	0.0126911	0.0156548	0.0674671	0.0223165	0.0405531	0.0709786	0.0214388	0.0209197	0.0800643	0.00143732	0.0306445	0.0321214	0.0358503	0.0504285	0.0324765	0.0448838	0.0370033	0.0280787	0.0234644	0.0140164	0.0234409	0.0161785	0.0191466	0.0137839	0.0238442	0.00141798	0.0388009	0.0234494	0.0135033	0.000695978	0.0139082	0.0264016	0.0373001
1.77	0.0644358	0.0202282	0.0493702	0.0329636	0.0496322	0.0370324	0.0473969	0.0055639	0.0166031	0.03032	0.0169785	0.0189472	0.028535	0.0578732	0.0406649	0.0122427	0.0126552	0.0164983	0.0664383	0.0220153	0.0398265	0.0719783	0.0227904	0.0213774	0.0772745	0.00141845	0.0302205	0.0317699	0.0373239	0.0502311	0.0316543	0.0457843	0.0365871	0.0283724	0.0236106	0.014185	0.0245468	0.0165772	0.019868	0.0136295	0.0238443	0.00143919	0.0397255	0.0228553	0.013268	0.000689575	0.0140786	0.0257394	0.0369604
1.78	0.0653738	0.0200959	0.0493721	0.0324611	0.051214	0.0370187	0.0455738	0.00563181	0.0157741	0.0310336	0.0172107	0.0190042	0.0282309	0.0602018	0.0402611	0.012308	0.012601	0.0173957	0.0652834	0.0216637	0.0390871	0.0727978	0.0241865	0.0218588	0.0744276	0.00141247	0.0297338	0.0313743	0.0388408	0.0499212	0.0308119	0.0465627	0.0362742	0.028679	0.0237354	0.0144052	0.0257179	0.016995	0.0206097	0.0134994	0.0237266	0.00145737	0.0406708	0.0222451	0.0131026	0.000690809	0.0143055	0.0250511	0.0365109
1.79	0.0662911	0.0200288	0.0493438	0.0319652	0.0526704	0.0371595	0.0436812	0.0057074	0.0149874	0.0316842	0.0174385	0.0191498	0.0279539	0.0626411	0.039899	0.0123519	0.0125336	0.0183362	0.0640451	0.021264	0.0383227	0.0734371	0.0256134	0.0223504	0.0715497	0.00141234	0.0291935	0.0309321	0.0403496	0.0495087	0.0299442	0.0472048	0.0360928	0.0289671	0.0238214	0.0146546	0.0269283	0.0174326	0.0213817	0.0133981	0.0234951	0.00147228	0.041627	0.0216332	0.0130131	0.000696848	0.0145684	0.024355	0.0359542
1.8	0.0671768	0.0200155	0.0492879	0.0315072	0.0539841	0.037701	0.0417405	0.00585768	0.014257	0.0322561	0.0176665	0.0193791	0.0276599	0.0651491	0.0396614	0.0123732	0.0124579	0.0193089	0.0627829	0.0208198	0.0375517	0.0738987	0.0270577	0.0228422	0.0686675	0.00141537	0.0286088	0.0304412	0.0418247	0.0490037	0.0290512	0.0476995	0.0360745	0.0292119	0.02386	0.0149189	0.0281592	0.0178917	0.022191	0.0133483	0.0231565	0.00148374	0.0425818	0.0210305	0.0130054	0.000702311	0.0148469	0.0236704	0.0352969
1.81	0.0680261	0.0200391	0.0492048	0.031125	0.0551429	0.0387206	0.039775	0.00603808	0.013598	0.0327372	0.0178925	0.0196824	0.0273236	0.0676902	0.0396415	0.0123726	0.0123757	0.0203029	0.0615663	0.0203363	0.0368008	0.0741857	0.0285064	0.0233276	0.0658079	0.00142003	0.027989	0.0299001	0.0432466	0.048416	0.0281372	0.0480396	0.0362494	0.0293931	0.0238486	0.0151903	0.0293971	0.0183727	0.0230303	0.013397	0.0227203	0.00149168	0.0435215	0.0204425	0.0130737	0.000706817	0.0151257	0.0230172	0.0345491
1.82	0.0688383	0.0200884	0.0490888	0.0308344	0.0561407	0.0398926	0.0378101	0.00622545	0.0130251	0.0331179	0.01811	0.0200478	0.0269303	0.0702324	0.039735	0.0123525	0.0122866	0.0213073	0.0604304	0.01982	0.0361028	0.0743011	0.029947	0.0238026	0.0629972	0.00142499	0.0273427	0.0293093	0.0445995	0.047754	0.0272101	0.0482217	0.036636	0.0294942	0.0237901	0.0154664	0.030633	0.0188772	0.0238931	0.0135377	0.0221986	0.00149612	0.0444319	0.0198715	0.0131945	0.00071008	0.0153929	0.0224146	0.0337243
1.83	0.0696136	0.0201585	0.0489271	0.030612	0.0569793	0.0411412	0.0358753	0.00641776	0.0125512	0.0333915	0.0183152	0.0204615	0.0264722	0.072747	0.0398633	0.0123166	0.0121906	0.0223119	0.0593428	0.0192785	0.035497	0.0742466	0.0313676	0.0242658	0.0602605	0.00142911	0.0266777	0.0286713	0.0458709	0.0470239	0.026281	0.0482461	0.0372331	0.0295025	0.023693	0.0157592	0.0318605	0.0193961	0.0247792	0.0137193	0.0216051	0.00149712	0.0452999	0.0193189	0.0133532	0.000711845	0.0156397	0.0218807	0.0328397
1.84	0.070346	0.0202474	0.0487031	0.0304286	0.0576695	0.0424353	0.034007	0.00661315	0.0121869	0.0335542	0.0185078	0.0209097	0.0259472	0.0752084	0.0399909	0.01227	0.0120905	0.0233074	0.0582472	0.0187208	0.0350315	0.074023	0.0327573	0.0247181	0.0576202	0.00143139	0.0260009	0.0279907	0.0470509	0.0462307	0.0253636	0.0481168	0.0380181	0.0294082	0.0235845	0.016121	0.0330741	0.0199139	0.0256772	0.0139163	0.020956	0.0014948	0.0461136	0.0187872	0.0135664	0.000711897	0.015859	0.0214316	0.031915
1.85	0.0710164	0.0203564	0.0484005	0.0302649	0.058229	0.0437482	0.0322483	0.0068102	0.0119569	0.0336053	0.0186901	0.02138	0.0253581	0.0775947	0.0400952	0.0122189	0.0119931	0.0242855	0.0570996	0.018157	0.0347623	0.0736307	0.0341058	0.0251628	0.0550966	0.00143103	0.0253192	0.0272742	0.0481322	0.0453793	0.0244739	0.0478414	0.0389543	0.0292054	0.0235758	0.0165238	0.0342664	0.020428	0.0265681	0.0141175	0.0202705	0.00148934	0.0468635	0.0182804	0.0138736	0.00071006	0.016046	0.0210852	0.030973
1.86	0.0715929	0.0204939	0.0480063	0.0301098	0.0586698	0.0450542	0.0306191	0.00700819	0.0119955	0.033547	0.0188667	0.0218627	0.0247123	0.0798887	0.0401604	0.0121705	0.0119121	0.0252391	0.0558721	0.0175981	0.0347425	0.0730717	0.0354039	0.0256049	0.0527182	0.00142742	0.0246395	0.0265296	0.0491091	0.0444754	0.02363	0.0474298	0.0400013	0.0288912	0.0236552	0.0169262	0.0354256	0.0209531	0.0274371	0.0143158	0.0195739	0.00148094	0.0475435	0.0178034	0.0142409	0.000706188	0.0161981	0.0208671	0.0300377
1.87	0.0720381	0.0206773	0.0475125	0.029957	0.0589845	0.0463282	0.0291095	0.00720699	0.0123506	0.033385	0.0190436	0.0223517	0.0240212	0.0820782	0.0401754	0.0121326	0.01185	0.0261624	0.0545475	0.0170572	0.0349958	0.0723496	0.0366424	0.0260514	0.0506577	0.00142015	0.0239697	0.0257665	0.0499779	0.043527	0.0228598	0.0468949	0.0411211	0.0284665	0.0237472	0.0173129	0.0365353	0.0214968	0.0282703	0.0145057	0.0188936	0.00146985	0.048151	0.0173622	0.0146411	0.000700142	0.0163149	0.0208224	0.0291342
1.88	0.0723176	0.0208924	0.0469164	0.0298028	0.0591509	0.0475467	0.0277146	0.00740689	0.0128682	0.033128	0.0192277	0.0228449	0.0233007	0.0841538	0.0401322	0.0121123	0.0117903	0.0270507	0.0531167	0.0165606	0.0354924	0.071471	0.0378119	0.0265122	0.0490339	0.001409	0.0233189	0.0249951	0.0507359	0.042545	0.0222317	0.0462509	0.042281	0.0279352	0.023829	0.0176738	0.0375755	0.0220432	0.0290536	0.0146821	0.0182366	0.00145634	0.0486889	0.016967	0.0150701	0.000691789	0.0163985	0.0209835	0.0282869
1.89	0.0724039	0.0211187	0.0462214	0.0296454	0.0591463	0.0486881	0.0264452	0.00761158	0.0134991	0.0327884	0.0194244	0.0233458	0.0225723	0.0861024	0.0400246	0.0121137	0.0117224	0.0278998	0.0515771	0.0161813	0.0361644	0.0704446	0.0389017	0.0270571	0.0475207	0.00139394	0.0226975	0.0242262	0.0513826	0.0415431	0.0217172	0.0455135	0.0434526	0.0273048	0.0238828	0.0180007	0.0385254	0.022578	0.0297731	0.0148405	0.0175811	0.00144067	0.0491662	0.0166627	0.0155291	0.000681024	0.0164539	0.0213036	0.0275188
1.9	0.0722774	0.0213457	0.0454368	0.0294841	0.0589547	0.0497335	0.0253604	0.0078663	0.014222	0.0323822	0.019634	0.0238689	0.0218672	0.0879017	0.0398484	0.0121366	0.0116409	0.0287057	0.0499311	0.0158597	0.0369382	0.0692829	0.0398995	0.0276975	0.0460564	0.00137513	0.0221384	0.023471	0.0519197	0.0405386	0.0212951	0.0446991	0.0446094	0.0265863	0.0238921	0.0182875	0.0393654	0.0230905	0.0304154	0.0149812	0.0169057	0.00142298	0.0495996	0.0165687	0.0160203	0.000667804	0.0164889	0.0217177	0.0268525
1.91	0.0719269	0.0215673	0.0445791	0.0293186	0.0585672	0.0506668	0.0246607	0.00811777	0.0150258	0.0319295	0.0198504	0.0244572	0.0212276	0.0895228	0.0396005	0.012177	0.011543	0.0294639	0.0481858	0.0155586	0.0377524	0.0680021	0.0407923	0.0283441	0.0446287	0.00135287	0.0219439	0.02274	0.052352	0.039552	0.0209674	0.0438243	0.0457275	0.0257935	0.0238423	0.0185302	0.0400785	0.0235705	0.0309684	0.0151224	0.0162011	0.00140323	0.050016	0.0165854	0.0165447	0.000652171	0.0165135	0.0221846	0.0263202
1.92	0.0713496	0.0217811	0.0436709	0.0291485	0.0579812	0.0514751	0.024271	0.0083608	0.0159034	0.0314547	0.0200642	0.025158	0.0206825	0.0909368	0.0392792	0.0122296	0.0114273	0.0301694	0.0463522	0.0152673	0.0385594	0.0666227	0.0415672	0.0289863	0.043233	0.00132763	0.0218539	0.0220423	0.052689	0.0386078	0.0207392	0.0429062	0.0467857	0.0249439	0.0237218	0.018728	0.0406513	0.024009	0.0314216	0.0152501	0.015466	0.00138125	0.0504544	0.0166574	0.0170989	0.000634257	0.016535	0.0226787	0.026022
1.93	0.070551	0.0219883	0.0427402	0.0289728	0.0572003	0.0521486	0.0240206	0.00859038	0.0168487	0.030988	0.0202664	0.0259345	0.0202216	0.0921178	0.0388841	0.0122908	0.011294	0.0308159	0.0444446	0.0149782	0.0393228	0.0651701	0.0422123	0.029616	0.0418701	0.0013	0.0218532	0.0213859	0.0529451	0.0377345	0.0206164	0.0419623	0.0477671	0.0240579	0.0235227	0.0188835	0.0410742	0.024411	0.0317668	0.015337	0.0147028	0.00135687	0.050966	0.0167827	0.0176739	0.000614299	0.0165533	0.0231829	0.0261914
1.94	0.0695457	0.0221964	0.0418162	0.0288731	0.0562332	0.0526808	0.0238672	0.00880177	0.0178538	0.0305681	0.0204503	0.0267354	0.0198245	0.0930446	0.0384163	0.0123611	0.011145	0.031397	0.0424798	0.0146857	0.0400141	0.0636741	0.0427178	0.0302258	0.0405465	0.00127067	0.0219719	0.0207777	0.0531421	0.0369664	0.0206052	0.0410155	0.0486589	0.0231597	0.0232411	0.0190023	0.0413424	0.02486	0.0319984	0.0153738	0.0139165	0.00133005	0.051603	0.0169406	0.0182569	0.000592743	0.0165608	0.0236846	0.0267124
1.95	0.0683575	0.0224366	0.0409221	0.0291814	0.0550944	0.053068	0.0237926	0.00899091	0.0189097	0.0302513	0.0206121	0.0275319	0.0194786	0.0937008	0.0378779	0.0124463	0.0109841	0.0319061	0.0404762	0.0143861	0.0406108	0.0621694	0.0430762	0.0308095	0.0392751	0.00124042	0.0222513	0.0202248	0.0533104	0.0363437	0.0207092	0.0401181	0.0494521	0.0222774	0.0228783	0.0190899	0.0414554	0.0252719	0.0321141	0.0153552	0.0131135	0.00130085	0.0523953	0.0171068	0.0188332	0.000571645	0.0165476	0.0241717	0.027374
1.96	0.067021	0.022764	0.0400696	0.0294684	0.0538031	0.0533101	0.0237836	0.00915478	0.0200071	0.0301244	0.0207512	0.0283037	0.0191748	0.0940758	0.0372728	0.0125456	0.0108181	0.0323379	0.0384537	0.0140773	0.0410955	0.0606952	0.0432827	0.0313635	0.0380778	0.00121016	0.0227239	0.0197366	0.053492	0.0359079	0.0209269	0.0392871	0.0501413	0.0214441	0.0224441	0.0191489	0.0414177	0.0256167	0.0321149	0.0152778	0.0123011	0.00126948	0.0533397	0.017267	0.0193881	0.00055102	0.0165053	0.02463	0.0281078
1.97	0.0655826	0.0231367	0.0392603	0.0297177	0.0523834	0.0534093	0.0238294	0.0092917	0.021138	0.0302611	0.0208716	0.0290339	0.0189025	0.0941647	0.0366062	0.0126461	0.010658	0.0326884	0.0364325	0.0137589	0.0414549	0.0592964	0.0433356	0.0318897	0.0369954	0.0011809	0.0233693	0.0193262	0.0537401	0.0356875	0.0212503	0.038485	0.0507234	0.0206976	0.0219636	0.0191823	0.0412384	0.0258919	0.0320059	0.01514	0.0114871	0.00123625	0.054414	0.0174122	0.0199081	0.000529964	0.0164276	0.0250436	0.0288796
1.98	0.0641052	0.0235183	0.0384924	0.0299204	0.0508635	0.0533709	0.0239216	0.00940148	0.022295	0.0306203	0.0209815	0.0297078	0.0186495	0.0939687	0.0358845	0.0127362	0.0105217	0.0329558	0.0344336	0.0134317	0.0416789	0.0580234	0.0432361	0.0324393	0.036109	0.0011539	0.024139	0.0190108	0.0541083	0.0356768	0.0216661	0.0377066	0.0511979	0.0200778	0.0214743	0.0191968	0.0409314	0.0260998	0.0317959	0.0149417	0.0106794	0.00120162	0.0555896	0.0175359	0.020381	0.000508833	0.0163108	0.0253972	0.029663
1.99	0.062692	0.0238914	0.0377666	0.0300685	0.0492755	0.0532031	0.0240542	0.00948578	0.0234722	0.0311123	0.0210966	0.0303131	0.0184038	0.0934953	0.0351152	0.0128089	0.0104319	0.0331414	0.0324778	0.0130977	0.0417612	0.0569345	0.0429882	0.0330791	0.0354863	0.00113059	0.0249922	0.0188099	0.0546234	0.0358352	0.0221583	0.0369561	0.0515653	0.019619	0.0209842	0.0192028	0.0405149	0.0262473	0.0314969	0.0146845	0.0098855	0.00116616	0.0568321	0.0176344	0.020796	0.000488102	0.016153	0.0256773	0.0304346
2	0.0615471	0.0242411	0.0370854	0.0301552	0.0476556	0.0529169	0.0242244	0.00954873	0.0246642	0.0316753	0.0212773	0.0308396	0.0181556	0.0927583	0.0343068	0.0128607	0.0104043	0.0332498	0.0305864	0.0127597	0.0416976	0.0560997	0.0425987	0.0337061	0.035083	0.00111199	0.0258965	0.0187386	0.0552739	0.0361052	0.0227117	0.0362398	0.0518266	0.0193404	0.0204858	0.0192153	0.0400109	0.0263467	0.0311218	0.0143719	0.00911244	0.00113057	0.0581014	0.0177066	0.0211443	0.00046831	0.0159549	0.0258736	0.0311739
2.01	0.0607156	0.0245535	0.0364512	0.0301758	0.0460454	0.052527	0.0244325	0.00959954	0.0258663	0.0322688	0.0216459	0.0312801	0.0178998	0.0917769	0.0334675	0.0128902	0.0104443	0.0332897	0.0287806	0.0124201	0.0414874	0.0556075	0.0420767	0.0342972	0.034844	0.00109754	0.0268248	0.0187996	0.0560272	0.0364324	0.0233137	0.0355628	0.0519827	0.0192486	0.019986	0.019261	0.039443	0.0264175	0.0306805	0.0140088	0.0083665	0.00109572	0.0593546	0.0177564	0.0214191	0.000450093	0.0157192	0.025979	0.0318633
2.02	0.0600157	0.0248158	0.0358697	0.0301274	0.0444972	0.0520521	0.0246841	0.00965451	0.0270741	0.032862	0.0220882	0.0316302	0.0176364	0.0905757	0.0326053	0.0128972	0.0105581	0.0332752	0.027079	0.0120798	0.0411322	0.0555695	0.0414335	0.0348466	0.0347399	0.00108544	0.0277531	0.0189815	0.056847	0.0367736	0.0239551	0.0349328	0.0520333	0.019436	0.0195013	0.0194073	0.0388312	0.0264885	0.0301779	0.0136018	0.00765302	0.0010628	0.0605497	0.0177913	0.0216156	0.00043426	0.0154508	0.0259904	0.0324885
2.03	0.0593574	0.0250173	0.0353521	0.03001	0.0430817	0.0515162	0.0249874	0.00971554	0.0282833	0.0334301	0.0225482	0.0318885	0.0173706	0.0891831	0.0317267	0.0128832	0.0107655	0.0332262	0.0254939	0.0117387	0.0406361	0.0560737	0.0406824	0.0353506	0.0347507	0.00107403	0.0286597	0.0192651	0.0576979	0.0370981	0.0246307	0.0343651	0.0519775	0.020015	0.0190528	0.0197318	0.0381872	0.0266008	0.0296155	0.0131588	0.00697632	0.00103463	0.0616478	0.0178084	0.0217316	0.000421873	0.0151574	0.0259085	0.0330382
2.04	0.0587001	0.0251497	0.0348993	0.0298257	0.0418744	0.0509488	0.0253437	0.00976961	0.0294897	0.0339521	0.023003	0.0320572	0.0171126	0.0876301	0.0308377	0.0128509	0.0111516	0.03317	0.024031	0.0113961	0.0400061	0.0570788	0.0398381	0.0358057	0.0348595	0.00106248	0.0295249	0.0196333	0.058546	0.0373859	0.025339	0.0338831	0.0518139	0.0207451	0.0186653	0.0201698	0.037512	0.02681	0.0289943	0.0126893	0.00633975	0.00101431	0.0626138	0.0177972	0.0217671	0.000414259	0.0148488	0.025738	0.0335046
2.05	0.0580219	0.025207	0.0344848	0.0295799	0.0408879	0.0503842	0.0257413	0.00980793	0.0306891	0.0344109	0.0234327	0.0321415	0.0168769	0.0859485	0.0299442	0.0128042	0.0117682	0.0331394	0.0226951	0.0110522	0.0392515	0.0584282	0.0389173	0.0362092	0.0350507	0.00105283	0.0303307	0.0201114	0.0593592	0.0376261	0.0260823	0.0335196	0.0515416	0.0215821	0.0183698	0.0206561	0.0368007	0.027178	0.0283171	0.0122041	0.00574562	0.000997825	0.0634172	0.0177513	0.0217246	0.000412748	0.0145375	0.0254878	0.0338834
2.06	0.0573136	0.0251861	0.0340686	0.0292804	0.0400679	0.0498569	0.0261636	0.00982475	0.0318772	0.0347928	0.0238201	0.0321505	0.0166853	0.0841984	0.0290535	0.0127484	0.0125038	0.0331694	0.0214936	0.0107076	0.0383851	0.0599685	0.0379389	0.0365589	0.0353086	0.00104283	0.0310613	0.0206887	0.0601088	0.037816	0.0268675	0.0333152	0.0511612	0.0225079	0.0182108	0.0211638	0.0360488	0.0277495	0.0275895	0.011715	0.00519536	0.000982694	0.0640327	0.0176672	0.0216092	0.000418044	0.0142361	0.0251712	0.0341741
2.07	0.0565779	0.0250868	0.0336197	0.0289385	0.0393659	0.0493957	0.0265926	0.0098159	0.0330497	0.0350875	0.0241503	0.0320974	0.0166347	0.0825594	0.0281746	0.0126903	0.0133241	0.0332878	0.0204405	0.0103639	0.0374228	0.0615852	0.0369259	0.0368535	0.0356184	0.00103181	0.031703	0.0212988	0.0607701	0.0379601	0.027712	0.0333108	0.0506752	0.0235126	0.0182885	0.0216752	0.0352554	0.0285327	0.0268202	0.0112356	0.00468961	0.00096801	0.0644399	0.0175431	0.0214301	0.000429409	0.0139562	0.0248058	0.03438
2.09	0.0558287	0.0249119	0.0331203	0.028567	0.0388478	0.049026	0.0270098	0.00977874	0.0342027	0.0352882	0.0244115	0.0319997	0.0168948	0.0808592	0.0273194	0.0126379	0.01422	0.033507	0.0195642	0.0100228	0.0363863	0.0631932	0.0359056	0.0370923	0.0359666	0.00102029	0.0322446	0.0219184	0.0613229	0.0380705	0.0286876	0.0335627	0.0500887	0.0245941	0.0187888	0.0221748	0.0344258	0.0295143	0.0260209	0.0107809	0.00422832	0.000953198	0.0646243	0.0173781	0.0212054	0.000444887	0.0137086	0.0244151	0.034509
2.1	0.0550911	0.0246678	0.0325623	0.0281743	0.0384232	0.0487962	0.0273995	0.00971217	0.0353323	0.035392	0.0245944	0.0318788	0.0172597	0.0790414	0.0265026	0.0126016	0.0151853	0.033822	0.0189214	0.00968643	0.0353064	0.0647264	0.034895	0.0372762	0.036342	0.00100916	0.0326778	0.0225291	0.0617525	0.0381675	0.0300028	0.0341376	0.0494094	0.0257592	0.0196015	0.022648	0.0335715	0.0306738	0.0252069	0.0103674	0.00381092	0.000937853	0.0645773	0.0171725	0.0209674	0.000462648	0.0135047	0.0240299	0.0345734
2.11	0.0544023	0.0243651	0.0319455	0.0277579	0.038018	0.0490005	0.0277509	0.00961675	0.036435	0.0353996	0.0246927	0.0317558	0.0176676	0.0770977	0.0257417	0.0125961	0.0162142	0.0342161	0.0185814	0.00935685	0.03423	0.0661321	0.033884	0.0374088	0.0367364	0.000998609	0.0329971	0.0231148	0.0620489	0.038282	0.0315741	0.0349256	0.0486474	0.0270285	0.0205948	0.0230818	0.0327099	0.0319767	0.0243976	0.0100126	0.00343659	0.000921701	0.064296	0.0169278	0.0207312	0.000481467	0.0133557	0.0236907	0.0345893
2.12	0.0538106	0.0240195	0.031275	0.02731	0.0376319	0.0499274	0.0280583	0.0094946	0.0375065	0.0353151	0.0247027	0.0316431	0.018097	0.0750261	0.0250566	0.0126485	0.0173005	0.0346686	0.0185274	0.00903616	0.0332074	0.0673688	0.0328567	0.0374983	0.0371452	0.000987769	0.0332007	0.0236614	0.0622075	0.0384582	0.0332746	0.0358384	0.0478149	0.0284601	0.0217063	0.0234648	0.0318649	0.0333768	0.0236186	0.00980004	0.00310588	0.000904591	0.0637835	0.0166472	0.0204688	0.000500564	0.0132694	0.0234369	0.0345758
2.13	0.0533719	0.0236469	0.0305613	0.0268249	0.03735	0.0510868	0.02832	0.00934935	0.0385418	0.0351438	0.0246232	0.0315415	0.0185299	0.07283	0.024466	0.0128085	0.0184372	0.0351603	0.018634	0.00872663	0.032246	0.068405	0.0318083	0.0375614	0.0375674	0.000975965	0.03329	0.0241569	0.0622284	0.0387578	0.0350801	0.0368234	0.0469261	0.0301881	0.0228958	0.0237877	0.0310671	0.0348301	0.0229059	0.0097587	0.0028238	0.000886474	0.0630482	0.0163355	0.0201569	0.000519425	0.0132455	0.0232786	0.0345512
2.14	0.0531391	0.023252	0.0298193	0.0263023	0.0372336	0.0523306	0.0285384	0.009186	0.0395345	0.0348908	0.0244558	0.0314449	0.0189505	0.0705186	0.0239809	0.0130925	0.0196173	0.0356755	0.0188189	0.00843109	0.0313205	0.0692187	0.0307409	0.0376365	0.038004	0.000962867	0.0332702	0.0245914	0.062116	0.0392557	0.0369831	0.0378372	0.0459972	0.0322551	0.0241345	0.0240438	0.0303555	0.0362995	0.0223098	0.00980623	0.00258343	0.000867398	0.062104	0.0159992	0.019786	0.000537714	0.0132764	0.0231871	0.0345283
2.15	0.0531466	0.0228288	0.0290682	0.025746	0.0371537	0.0536075	0.0287198	0.00901062	0.040477	0.0345592	0.0242039	0.0313467	0.0193449	0.0681062	0.0235986	0.0134564	0.0208331	0.0362017	0.0190467	0.00815341	0.0304171	0.0697972	0.0296602	0.0378141	0.0384537	0.000948307	0.0331506	0.0249573	0.0618788	0.0400025	0.0389798	0.0388422	0.0450456	0.0345538	0.0253999	0.0242285	0.029786	0.037754	0.0218795	0.00993963	0.00237529	0.000847506	0.0609692	0.0156468	0.0193526	0.000555234	0.0133495	0.023124	0.0345107
2.16	0.0533998	0.0223727	0.028334	0.0251638	0.0370925	0.0548769	0.0288761	0.00883002	0.0413604	0.0341508	0.0238737	0.0312416	0.0197015	0.0656118	0.0233016	0.0138714	0.0220772	0.0367288	0.0193001	0.00789926	0.0295392	0.0701372	0.0285742	0.0381801	0.0389108	0.000932226	0.0329467	0.0252493	0.0615357	0.0409842	0.0410694	0.0398055	0.0440902	0.0370219	0.0266744	0.02434	0.0294815	0.0391666	0.0216364	0.0101458	0.00219631	0.000827163	0.0596662	0.0152889	0.0188566	0.000571917	0.0134518	0.023061	0.0344915
2.17	0.0538793	0.0218839	0.0276551	0.0245667	0.0370321	0.0561028	0.0290264	0.00865167	0.0421758	0.0336687	0.0234727	0.0311244	0.0200112	0.0630581	0.023064	0.0143284	0.0233418	0.0372482	0.01957	0.00767799	0.0286996	0.0702448	0.0274919	0.0386712	0.0393658	0.000914655	0.0326882	0.0254647	0.0612105	0.0421487	0.0432563	0.0406982	0.0431516	0.0396292	0.0279443	0.0243791	0.0296554	0.0405138	0.0216007	0.0104043	0.00204344	0.000808399	0.0582209	0.0149392	0.0183002	0.000587836	0.0135715	0.0229807	0.0344575
2.18	0.054553	0.021367	0.0270843	0.0239688	0.0369544	0.0572532	0.0291961	0.00849396	0.042915	0.0331184	0.0230104	0.0309902	0.0202668	0.0604716	0.0228601	0.0148299	0.0246191	0.0377509	0.019852	0.00751187	0.027918	0.0701352	0.0264239	0.0392115	0.0398078	0.000895725	0.0324251	0.0256035	0.0609682	0.043447	0.0455564	0.0414962	0.0422522	0.0423515	0.0291992	0.0243486	0.0302171	0.0417751	0.0217583	0.0106941	0.00191253	0.000791524	0.0566621	0.0146157	0.0176879	0.000603221	0.0136989	0.0228739	0.0343942
2.19	0.0553834	0.0208293	0.0266482	0.0233877	0.036843	0.0583012	0.029406	0.0084223	0.0435712	0.0325083	0.0224977	0.0308342	0.0204631	0.0578831	0.0226685	0.0153867	0.0259012	0.038227	0.0201449	0.00745832	0.0272197	0.0698325	0.0253819	0.0397584	0.0402266	0.000875673	0.0321735	0.0256681	0.0606282	0.0448409	0.0480176	0.0421803	0.0414167	0.0451637	0.0304315	0.0242542	0.0309781	0.0429337	0.0220309	0.0109975	0.00179921	0.000774978	0.0550197	0.0143444	0.0170259	0.000618469	0.0138267	0.022746	0.0342886
2.2	0.0563309	0.0202801	0.0263396	0.0228452	0.0366842	0.059225	0.0296548	0.00838352	0.0441398	0.0318499	0.0219468	0.0306522	0.0205968	0.05533	0.0224736	0.0160072	0.0271801	0.0386652	0.0204502	0.00751849	0.0266368	0.0693692	0.0243805	0.0402798	0.0406135	0.000854842	0.0318948	0.0256641	0.0601493	0.0463004	0.0506676	0.0427361	0.0406729	0.0480383	0.0316364	0.0241047	0.0318448	0.0439763	0.0223628	0.0113012	0.00169968	0.000759178	0.0533216	0.0141678	0.0163224	0.000634147	0.0139499	0.0226425	0.0341313
2.21	0.0573538	0.0197298	0.0262177	0.0223697	0.0364669	0.0600086	0.0299239	0.00836475	0.0446196	0.0311568	0.0213716	0.030442	0.0206662	0.0528556	0.0222654	0.0166855	0.0284478	0.0390549	0.0207716	0.00764008	0.0262142	0.0687854	0.0234387	0.0407478	0.0409615	0.000833692	0.0315621	0.0255992	0.0595141	0.0478003	0.0534465	0.0431546	0.0400524	0.0509454	0.0328118	0.0239148	0.0327737	0.0448937	0.0227237	0.0115956	0.00161091	0.000744923	0.0515893	0.0141571	0.0155868	0.000651021	0.0140654	0.02251	0.0339169
2.22	0.0584106	0.0191898	0.026497	0.0219985	0.0361832	0.0606421	0.030192	0.00836686	0.0450127	0.0304447	0.0207875	0.0302037	0.0206718	0.0504972	0.0220376	0.0174108	0.0296957	0.0393876	0.0211331	0.00780384	0.0260142	0.0681274	0.0225871	0.0411375	0.0412663	0.000812796	0.0311656	0.0254833	0.0587113	0.0493186	0.0563048	0.0434319	0.0395917	0.0538537	0.0340048	0.0237108	0.0337319	0.0456813	0.0230937	0.0118743	0.00153067	0.000732567	0.0498365	0.0143707	0.01483	0.000670178	0.0141721	0.0223424	0.0336443
2.23	0.0594622	0.018672	0.0269954	0.0217752	0.0358276	0.0611212	0.0304407	0.00839389	0.0453255	0.0297311	0.0202125	0.0299409	0.0206162	0.0482813	0.0217863	0.0181769	0.0309143	0.0396586	0.0215824	0.00800156	0.0260687	0.0674459	0.0218626	0.0414267	0.0415285	0.000792842	0.030704	0.0253272	0.0577346	0.0508352	0.059209	0.043569	0.0393298	0.0567308	0.0356215	0.0235072	0.0346934	0.0463395	0.0234591	0.0121336	0.00145745	0.00072158	0.0480729	0.014749	0.0140638	0.000693009	0.0142712	0.0221357	0.033317
2.24	0.0604731	0.0181897	0.0275802	0.0217292	0.0353975	0.0614476	0.0306544	0.00846126	0.0455671	0.0290351	0.019669	0.0296606	0.0205044	0.0462515	0.0215092	0.0189824	0.0320928	0.0398679	0.022042	0.00822795	0.0263167	0.0667941	0.0212758	0.0415964	0.0417532	0.000774632	0.0301811	0.0251408	0.0565837	0.0523322	0.0621283	0.0435717	0.0392911	0.0595446	0.03727	0.0232802	0.0356386	0.0468739	0.023811	0.0123721	0.00139036	0.000711601	0.046308	0.0152091	0.0133008	0.00072048	0.0143673	0.0218859	0.0329445
2.25	0.0614125	0.0177705	0.0282235	0.0218527	0.0348928	0.061629	0.0308203	0.00858921	0.0457478	0.0283775	0.0191875	0.029374	0.0203426	0.0445246	0.021205	0.0198325	0.0332186	0.0400213	0.0224817	0.00847926	0.0266729	0.0662261	0.0208223	0.0416317	0.0419429	0.000759079	0.0296069	0.0249321	0.0552633	0.0537928	0.065032	0.0434499	0.0394629	0.0622638	0.0389052	0.0230083	0.0365534	0.0472943	0.0241489	0.0125912	0.00132907	0.000703698	0.0445529	0.0157051	0.0125542	0.000752203	0.0144722	0.02159	0.0325438
2.26	0.0622535	0.0175147	0.0289024	0.022112	0.0343162	0.0616789	0.030928	0.00875953	0.0458764	0.027781	0.0188201	0.0291012	0.0201362	0.0431535	0.0208736	0.0208015	0.0342779	0.0401312	0.0228882	0.00875299	0.0270766	0.0658002	0.0204905	0.0415214	0.0420897	0.000747188	0.0289953	0.0247071	0.053784	0.0552016	0.0678886	0.043217	0.0398002	0.0648593	0.0405194	0.0226844	0.0374294	0.0476117	0.0244896	0.0127951	0.00127369	0.000698453	0.0428206	0.0162092	0.0118378	0.000786762	0.0146019	0.0212473	0.032141
2.27	0.0629721	0.0173747	0.0295879	0.0224727	0.0336722	0.0616181	0.0309699	0.00895907	0.0459585	0.0272713	0.0186237	0.02889	0.0198898	0.042094	0.0205161	0.0219494	0.0352566	0.0402183	0.0232527	0.00904764	0.0274851	0.0656028	0.0202519	0.0412596	0.0421812	0.00073969	0.0283593	0.0244716	0.052161	0.0565454	0.0706661	0.0428897	0.0402533	0.0673048	0.0421041	0.0223077	0.0382633	0.0478331	0.0248501	0.0129908	0.00122467	0.000694417	0.0411259	0.0167012	0.0111654	0.00082265	0.0147496	0.0208605	0.0317648
2.28	0.0635451	0.0172827	0.030251	0.0229085	0.0329679	0.0614783	0.0309414	0.0091831	0.0459967	0.0268772	0.0185479	0.0288108	0.0196096	0.0413497	0.0201357	0.0231468	0.036141	0.0403162	0.02357	0.0093624	0.0278662	0.065784	0.0200712	0.0408451	0.0422104	0.00073623	0.0277055	0.0242333	0.0504142	0.0578223	0.073332	0.0424877	0.0407856	0.0695776	0.0436498	0.021881	0.039056	0.0479574	0.0251911	0.0131889	0.00118266	0.000691261	0.0394851	0.0171643	0.0105515	0.000858617	0.0148918	0.0204357	0.0314277
2.29	0.0639504	0.0172249	0.0308672	0.0233987	0.0322122	0.0613055	0.0308407	0.00943524	0.0459916	0.0266348	0.0185564	0.0288245	0.0193055	0.0409192	0.0197373	0.0243678	0.0369183	0.0404784	0.0238383	0.00969632	0.0281951	0.0663675	0.0199195	0.0402819	0.0421756	0.0007358	0.0270363	0.0240032	0.0485679	0.0590857	0.0758544	0.0420351	0.0413788	0.0716598	0.0451467	0.0214094	0.0398125	0.0479778	0.0254753	0.0134033	0.00114857	0.000689147	0.0379161	0.0175848	0.0100125	0.000893641	0.0150128	0.0199826	0.0311279
2.3	0.0641678	0.017195	0.0314168	0.0239249	0.0314172	0.061136	0.030669	0.00975096	0.0459425	0.0266431	0.0186235	0.0288702	0.0189913	0.0407738	0.0193284	0.0255996	0.037578	0.040791	0.0240583	0.0100473	0.0284532	0.0671766	0.0197763	0.0395795	0.0420803	0.00073752	0.0263543	0.0237968	0.0466497	0.0603681	0.0782026	0.0415602	0.0420375	0.0735377	0.0465849	0.0208999	0.0405391	0.0478861	0.025687	0.0136506	0.00112387	0.000688465	0.0364389	0.0179509	0.00962362	0.000926851	0.0151037	0.0195154	0.030867
2.31	0.0641818	0.0171905	0.031884	0.0244708	0.0306012	0.0609607	0.0304304	0.0101209	0.0458474	0.0270831	0.0187323	0.0289219	0.0186853	0.0408659	0.0189193	0.0268305	0.0381116	0.0413594	0.0242319	0.0104114	0.0286274	0.0680926	0.0196268	0.0387523	0.0419333	0.000740734	0.0256655	0.0236334	0.0446909	0.0615541	0.0803476	0.0410829	0.0427874	0.0752026	0.0479555	0.0203616	0.0412412	0.0476773	0.0258186	0.0139451	0.00111107	0.000689852	0.0350763	0.0182528	0.00947259	0.000957498	0.015159	0.0190524	0.0306567
2.32	0.0639835	0.0172147	0.0322563	0.0250216	0.0298056	0.0607624	0.0301314	0.0105	0.0457019	0.0277866	0.0188714	0.0289649	0.0184114	0.0411466	0.0185241	0.0280498	0.0385131	0.0422232	0.0243607	0.0107837	0.0287093	0.0690507	0.0194609	0.0378199	0.0417533	0.00074505	0.0249783	0.0235286	0.0427259	0.0625911	0.0822632	0.0405941	0.0436265	0.0766497	0.049251	0.0198052	0.0419183	0.0473507	0.0258671	0.0142932	0.00111116	0.000694214	0.033855	0.0184829	0.00939848	0.000984947	0.0151752	0.0186169	0.0305188
2.33	0.0635705	0.0172793	0.0325243	0.0255641	0.0291165	0.0605398	0.0297802	0.0108762	0.045499	0.0286752	0.0190321	0.0289889	0.0182028	0.0415757	0.0181628	0.0292481	0.0387799	0.0433198	0.0244457	0.0111586	0.028695	0.0700029	0.0192711	0.0368067	0.041589	0.000750414	0.0243032	0.0234836	0.0407924	0.0634574	0.0839269	0.0400719	0.0445015	0.0778761	0.0504662	0.0192436	0.0425623	0.0469107	0.0258331	0.0146933	0.00112049	0.00070245	0.0328038	0.0186358	0.00950085	0.00100868	0.015151	0.0182397	0.0304884
2.34	0.0629469	0.0174097	0.0326817	0.0260863	0.0285347	0.0603017	0.0293865	0.011245	0.0452289	0.0297127	0.0192088	0.0289868	0.0181035	0.0421229	0.0178665	0.0304179	0.0389122	0.0445667	0.0244894	0.0115311	0.028584	0.0709092	0.0190528	0.0357417	0.0415222	0.000757145	0.0236517	0.0234854	0.0389332	0.0641381	0.0853207	0.0395047	0.0453601	0.0788778	0.0516019	0.0186924	0.0431577	0.0463659	0.0257206	0.0151413	0.0011352	0.000714709	0.0319451	0.0187082	0.00969022	0.00102829	0.0150871	0.0179659	0.0306047
2.35	0.0621229	0.0176458	0.0327249	0.0265776	0.0279948	0.0600635	0.0289594	0.0116049	0.0448805	0.0308614	0.0193986	0.028954	0.0181535	0.0427662	0.0177019	0.0315541	0.0389134	0.0459008	0.0244973	0.011897	0.028379	0.0717357	0.0188036	0.0346584	0.0415352	0.000765622	0.023036	0.0235177	0.0371984	0.0646223	0.0864311	0.0388902	0.0461662	0.0796474	0.0526828	0.0181711	0.0436855	0.0457285	0.025537	0.0156353	0.00115266	0.00073014	0.0312809	0.0186991	0.00989603	0.00104353	0.0149863	0.0178755	0.0308689
2.36	0.0611143	0.0180155	0.0326533	0.0270295	0.0274793	0.0598459	0.028508	0.0119565	0.0444428	0.0320883	0.0196018	0.0288876	0.0183522	0.0434895	0.017799	0.0326541	0.03879	0.0472761	0.0244799	0.0122527	0.028084	0.072455	0.0185233	0.0335948	0.0415756	0.000775629	0.0224691	0.0235686	0.0356507	0.0649025	0.0872498	0.0382305	0.046893	0.0801722	0.053811	0.017703	0.0441271	0.0450139	0.0252939	0.0161756	0.00117092	0.000747607	0.0307846	0.0186097	0.0101066	0.00105425	0.0148532	0.0180623	0.0312315
2.37	0.0599412	0.0185015	0.032469	0.0274357	0.0269927	0.059675	0.0280694	0.0123032	0.0439064	0.0333675	0.019822	0.0287849	0.018656	0.0442802	0.0181493	0.0337182	0.0385515	0.0486568	0.0244521	0.012596	0.0277047	0.0730466	0.0182138	0.0325943	0.0416258	0.000786298	0.0219659	0.0236317	0.0343706	0.0649745	0.0877735	0.03753	0.0475187	0.0804363	0.0550217	0.0173077	0.0444664	0.044239	0.025007	0.0167598	0.00118844	0.000766231	0.0304112	0.0184433	0.0103125	0.00106043	0.014694	0.0185031	0.0316398
2.38	0.0586281	0.0190678	0.0321768	0.0277919	0.0265544	0.059583	0.0277545	0.0126506	0.0432651	0.0346797	0.020065	0.0286428	0.0190182	0.0451253	0.0186197	0.0347507	0.0382103	0.0500139	0.0244297	0.0129251	0.0272477	0.0734968	0.0178792	0.0317062	0.0416751	0.000796693	0.0215452	0.023705	0.0334469	0.0648374	0.0880035	0.0367953	0.0480259	0.0804234	0.056174	0.0169963	0.0446906	0.0434203	0.0246975	0.0173775	0.00120399	0.000785461	0.0301152	0.0182054	0.010506	0.00106216	0.014516	0.0191107	0.0320566
2.39	0.0572023	0.0196905	0.0317839	0.0280959	0.0262078	0.0596063	0.0274341	0.0130074	0.0425159	0.0360113	0.0203495	0.0284595	0.0194059	0.0460077	0.0191433	0.0357604	0.0377821	0.0513235	0.0244242	0.0132396	0.0267207	0.0737992	0.0175254	0.0309861	0.0417087	0.000806079	0.0212372	0.0237865	0.0329354	0.0644934	0.0879445	0.0360345	0.0484001	0.0801205	0.057193	0.0167805	0.044791	0.0425724	0.0243964	0.018014	0.00121661	0.000805006	0.0298623	0.0179035	0.0106821	0.0010596	0.0143259	0.0198264	0.032456
2.4	0.0556938	0.0203601	0.0313	0.0283474	0.025947	0.0597779	0.0270888	0.0133894	0.0416593	0.03736	0.020905	0.0282353	0.0197974	0.0469024	0.0196869	0.0367613	0.0372962	0.0525656	0.0244428	0.0135395	0.026133	0.073954	0.0171604	0.0304968	0.0417083	0.000813898	0.0211041	0.0238692	0.0327781	0.0639477	0.0876043	0.035258	0.0486307	0.0795198	0.0580464	0.016677	0.044763	0.0418129	0.0241509	0.0186544	0.0012256	0.000824775	0.0296319	0.0175471	0.0108382	0.00105297	0.0141287	0.0206123	0.0328189
2.41	0.0541348	0.0210829	0.0307367	0.0285478	0.0257163	0.0601117	0.0267114	0.0138442	0.0406995	0.0389282	0.0215225	0.0279736	0.0201775	0.0477788	0.0202273	0.0377725	0.0368341	0.0537242	0.0244911	0.0138258	0.025495	0.0739682	0.0167943	0.0303026	0.0416547	0.000819733	0.0211918	0.023939	0.0328494	0.0632084	0.086992	0.0344856	0.0487101	0.0786202	0.0587162	0.0167007	0.0446063	0.0416567	0.0239738	0.0192858	0.00123049	0.000844937	0.029417	0.0171468	0.0109726	0.00104247	0.0139274	0.0214393	0.0331309
2.42	0.0525588	0.0218914	0.0301081	0.0287	0.0254907	0.0605895	0.0262953	0.0143953	0.0396438	0.0406719	0.0221579	0.0276816	0.0205352	0.0486051	0.0207466	0.0388153	0.0363753	0.0547866	0.0245746	0.0140994	0.0248183	0.0738548	0.0164391	0.0304109	0.0415298	0.000823284	0.0214003	0.0239796	0.0330697	0.062286	0.0861178	0.0337678	0.0486345	0.0774274	0.0591938	0.016856	0.0443243	0.0414609	0.0238328	0.0198963	0.00123107	0.000868894	0.0292236	0.0167138	0.0110813	0.00102834	0.0137238	0.022282	0.0333815
2.43	0.0510007	0.022796	0.0294326	0.0288086	0.02526	0.0611701	0.0258356	0.014993	0.0385028	0.0424698	0.0227937	0.0273694	0.0208624	0.0493532	0.0212305	0.0399082	0.0358655	0.0557432	0.0246996	0.014361	0.0241157	0.0736322	0.01611	0.0307442	0.0413188	0.000824361	0.0216502	0.0239767	0.0333939	0.0611935	0.0849929	0.0330911	0.048404	0.0759541	0.0594803	0.0171387	0.0439246	0.0412118	0.0237106	0.0204748	0.00122733	0.00089708	0.0290718	0.0162567	0.0111603	0.00101077	0.0135195	0.0231179	0.0335642
2.44	0.0494964	0.023746	0.0287444	0.0288798	0.0250196	0.0618083	0.025329	0.0156152	0.037289	0.0443127	0.0234124	0.0270484	0.021154	0.0500011	0.0216674	0.0410602	0.0352969	0.056587	0.0248765	0.0146097	0.0234015	0.073324	0.0158258	0.0312216	0.0410105	0.000822881	0.0219095	0.0239206	0.0337936	0.0599464	0.0836301	0.0324212	0.0480225	0.0742192	0.0595876	0.0175414	0.0434181	0.0408983	0.0236033	0.0210114	0.00121949	0.000926254	0.0289962	0.01578	0.0112089	0.00098994	0.013317	0.0239272	0.0336758
2.45	0.0480812	0.0247026	0.0281172	0.0289212	0.0247696	0.0624674	0.0247748	0.0162491	0.0360171	0.046193	0.0239974	0.026727	0.021407	0.0505335	0.0220491	0.0422678	0.0346691	0.0573128	0.0251235	0.0148424	0.0226924	0.0729593	0.0156128	0.0317803	0.0405977	0.000818865	0.0221616	0.0238135	0.0342458	0.0585622	0.0820442	0.0317571	0.0474978	0.0722477	0.0595407	0.0180549	0.0428192	0.0405104	0.0235155	0.0214972	0.00120796	0.000956201	0.0290313	0.0152838	0.011229	0.000966049	0.0131206	0.0246924	0.0337167
2.46	0.046785	0.0256415	0.0275876	0.0289424	0.0245398	0.0631214	0.0241749	0.0169232	0.0347033	0.0481017	0.0245337	0.0264061	0.0216201	0.0509416	0.02237	0.043516	0.0339846	0.0579173	0.0254554	0.0150539	0.0220099	0.0725756	0.0155144	0.0323718	0.0400778	0.000812436	0.0223961	0.0236826	0.0347235	0.0570609	0.0802533	0.0311063	0.0468413	0.0700693	0.0593805	0.0186682	0.0421448	0.0400409	0.0234594	0.0219246	0.00119335	0.000986808	0.0291816	0.0147669	0.0112254	0.000939315	0.0129364	0.0253989	0.0336906
2.47	0.0456255	0.0265434	0.02715	0.0289605	0.0243933	0.0637534	0.0235343	0.0176136	0.0333647	0.050028	0.0250081	0.026078	0.0217927	0.0512229	0.0226275	0.044784	0.0332481	0.0584262	0.0258471	0.015238	0.0213832	0.0722274	0.0155964	0.0329581	0.0394528	0.000803804	0.0226074	0.0235212	0.0351946	0.0554653	0.0782785	0.0304808	0.0460663	0.0677186	0.0591715	0.0193701	0.0414143	0.0394868	0.0234529	0.0222875	0.00117642	0.00101789	0.029414	0.0142292	0.0112053	0.000910006	0.0127723	0.026035	0.0336041
2.48	0.0446035	0.027392	0.026735	0.0290471	0.0242527	0.0643527	0.0228608	0.0182834	0.0320206	0.051959	0.0254092	0.0257306	0.0219246	0.0513805	0.0228221	0.0460502	0.0324666	0.0588985	0.0262554	0.0153887	0.0208415	0.0719868	0.0159012	0.0335098	0.0387287	0.000793264	0.0227941	0.0232975	0.0356286	0.0538011	0.0761452	0.0298973	0.0451844	0.0652335	0.059015	0.0201513	0.0406493	0.0388486	0.0235129	0.0225815	0.00115819	0.00104906	0.0296857	0.0136724	0.0111779	0.000878457	0.0126363	0.0265918	0.0334666
2.49	0.0437077	0.0281737	0.0263294	0.0291784	0.0241031	0.0649101	0.0221657	0.0189237	0.0306968	0.0538801	0.025727	0.0253527	0.0220147	0.0514229	0.0229574	0.0472947	0.0316492	0.059249	0.0266507	0.0155007	0.0203796	0.0718853	0.0164135	0.0340037	0.0379162	0.000781178	0.0229593	0.0230039	0.0360011	0.0520978	0.0738829	0.029418	0.044202	0.0626541	0.059009	0.0210036	0.0398735	0.0381313	0.0236487	0.0228037	0.00114006	0.00107979	0.0299613	0.0131	0.0111543	0.000845082	0.0125342	0.0270638	0.0332898
2.5	0.0429214	0.0288782	0.0259345	0.0293014	0.0239449	0.0654132	0.0214619	0.0195272	0.0294467	0.0557745	0.0259542	0.0249362	0.0220612	0.0513638	0.0230398	0.0485007	0.0308064	0.0594599	0.0270137	0.0155699	0.019964	0.0718812	0.017086	0.034423	0.0370296	0.000767961	0.0231126	0.0226412	0.0362944	0.0503899	0.0715257	0.0291469	0.0431213	0.0600225	0.0591304	0.0219195	0.0391137	0.0373437	0.0238627	0.0229532	0.00112407	0.00110944	0.0302145	0.012517	0.0111452	0.000810379	0.0124672	0.0274483	0.0330869
2.51	0.0422273	0.029498	0.0255542	0.0294036	0.0238142	0.0658437	0.0207623	0.0200886	0.02828	0.0576238	0.0260849	0.024477	0.022062	0.0512216	0.0230776	0.0496548	0.0299502	0.0595238	0.0273309	0.0155936	0.0195735	0.0719274	0.0178686	0.0347556	0.0360874	0.000754067	0.0232789	0.0222138	0.0364971	0.0487196	0.0691134	0.0289525	0.0419433	0.0573817	0.0592833	0.0228913	0.0384012	0.0364986	0.0241555	0.0230306	0.00111183	0.00113739	0.0304264	0.01193	0.0111601	0.000774947	0.0124313	0.0277458	0.0328722
2.52	0.0416089	0.0300298	0.0251948	0.0294772	0.0238429	0.0661783	0.0200777	0.0206041	0.0271422	0.0594076	0.0261155	0.0239745	0.022015	0.0510192	0.0230777	0.0507478	0.0290927	0.0594352	0.0275925	0.0155705	0.0192016	0.0719936	0.0187243	0.0349948	0.0351114	0.00073996	0.023507	0.0217278	0.036603	0.0471424	0.0666916	0.0287936	0.0406707	0.0547755	0.0593927	0.0239101	0.0377771	0.0356153	0.024528	0.0230383	0.00110518	0.00116309	0.0305834	0.0113464	0.0112084	0.000739523	0.0124195	0.0279594	0.0326594
2.53	0.041051	0.0304739	0.0248653	0.0295168	0.0238649	0.0663917	0.019419	0.0210719	0.0260172	0.0611047	0.0260449	0.0234315	0.0219186	0.0507857	0.0230427	0.0517757	0.0282463	0.0591906	0.0277928	0.0155007	0.0188504	0.0720581	0.0196271	0.0351387	0.0341275	0.000726097	0.0237993	0.021191	0.0366103	0.0457376	0.0643128	0.028653	0.0393092	0.0522535	0.0594075	0.0249657	0.0372964	0.0347343	0.0249772	0.0229799	0.00110801	0.0011861	0.0306769	0.0107744	0.0113007	0.000705069	0.0124242	0.0280941	0.0324616
2.54	0.0405403	0.0308349	0.0245778	0.0295194	0.0238655	0.0664606	0.0188008	0.0214915	0.0249019	0.0626925	0.0258737	0.0228544	0.021773	0.0505597	0.0229708	0.0527429	0.0274226	0.0587894	0.0279307	0.0153857	0.0185274	0.0721037	0.0205569	0.0351902	0.0331655	0.000712893	0.0241046	0.0206124	0.0365214	0.04462	0.0620342	0.028517	0.0378668	0.0499165	0.0592895	0.026046	0.0370116	0.0339068	0.025491	0.0228603	0.00111224	0.00120603	0.030703	0.0102217	0.0114461	0.000672808	0.0124391	0.0281557	0.0322907
2.55	0.0400738	0.0311219	0.0243501	0.0294844	0.0238342	0.066366	0.0182484	0.0218639	0.0237982	0.0641489	0.0256052	0.0222522	0.0215795	0.0503989	0.0228595	0.0536678	0.026632	0.058234	0.0280101	0.0152285	0.0182448	0.0721175	0.0214976	0.0351574	0.0322605	0.000700697	0.024393	0.0200018	0.0363423	0.0439028	0.0599111	0.0283746	0.0363544	0.0479059	0.0590088	0.0271376	0.0369142	0.0330853	0.0260471	0.0226855	0.00111678	0.00122262	0.0306617	0.00969489	0.0116433	0.000643646	0.0124601	0.0281481	0.032158
2.56	0.0396892	0.0313482	0.0242119	0.0294138	0.0237631	0.0660947	0.0177947	0.0221895	0.0227119	0.0654525	0.0252448	0.0216369	0.0213417	0.0503883	0.0227073	0.0545843	0.0258839	0.0575305	0.0280413	0.0150334	0.0180164	0.072091	0.022435	0.0350654	0.0314559	0.000689773	0.0246488	0.0193704	0.0360822	0.0435772	0.0579833	0.0282186	0.0347851	0.0461011	0.0585436	0.0282259	0.0369393	0.032231	0.0266167	0.0224626	0.00112131	0.00123569	0.0305581	0.00919843	0.0118786	0.000617755	0.0124849	0.0280717	0.0320751
2.57	0.0393376	0.0315311	0.0242201	0.0293118	0.0236467	0.0656403	0.0174415	0.0224675	0.0216519	0.0665837	0.0248002	0.0210216	0.021065	0.0506014	0.0225142	0.0555079	0.0251866	0.0566892	0.0280416	0.0148061	0.0178506	0.0720208	0.0233571	0.0349914	0.030815	0.000680547	0.024861	0.0187306	0.0357526	0.0435266	0.0562595	0.0280456	0.0331741	0.0444384	0.0578793	0.0292957	0.0370248	0.0313352	0.0271708	0.0221998	0.00112545	0.00124517	0.0304018	0.00873537	0.012133	0.000595461	0.0125131	0.0279238	0.0320547
2.58	0.0389584	0.0316916	0.0244423	0.0291853	0.0234824	0.0650033	0.0171641	0.022695	0.0206288	0.0675261	0.0242809	0.0204191	0.0207568	0.0510424	0.0222812	0.0563957	0.0245482	0.0557241	0.0280358	0.0145537	0.0177419	0.0719095	0.0242534	0.0349056	0.0305037	0.000677956	0.0250211	0.0180966	0.035367	0.0436457	0.0547171	0.0278564	0.0315383	0.042909	0.0570086	0.0303313	0.0371258	0.0303963	0.0276838	0.0219064	0.00112867	0.00125108	0.0302075	0.00830798	0.0123896	0.000577469	0.0125461	0.0277003	0.03211
2.59	0.0385437	0.0318522	0.0248613	0.0290437	0.0232709	0.0641915	0.0169566	0.0228669	0.0196543	0.068267	0.0236989	0.0198401	0.0204266	0.051692	0.0220107	0.0571818	0.0239841	0.0546538	0.0280526	0.0142844	0.0176735	0.071766	0.0251152	0.0348037	0.0308169	0.000677349	0.025122	0.0174815	0.0349405	0.0438685	0.0533148	0.0276572	0.0298966	0.0415308	0.0559321	0.0313176	0.0372092	0.0294169	0.0281348	0.0215934	0.00113051	0.00125359	0.0299957	0.00791847	0.0126347	0.000563874	0.0125867	0.0273985	0.0322522
2.6	0.0380966	0.0320346	0.0254131	0.0288999	0.0230158	0.0632204	0.0168598	0.0229778	0.0187398	0.0687987	0.0230674	0.0192944	0.0200857	0.0526129	0.0217052	0.0578136	0.0235653	0.0535011	0.0281169	0.0140082	0.0176276	0.0716069	0.0259355	0.0347082	0.0315253	0.000677062	0.0251586	0.0168902	0.0344889	0.0441536	0.0520102	0.0274615	0.0282689	0.0404855	0.0546568	0.0322403	0.0372491	0.0284029	0.0285079	0.0212739	0.00113069	0.00125298	0.0297927	0.0075695	0.0128571	0.000553674	0.012639	0.0270186	0.0324856
2.61	0.0376263	0.0322569	0.026109	0.0287708	0.0227238	0.0621128	0.0169902	0.0230224	0.0178959	0.0691188	0.0224019	0.018793	0.0197474	0.0542431	0.0213684	0.0582534	0.0234175	0.0522928	0.0282439	0.0137376	0.0175916	0.0714575	0.026709	0.0346472	0.0324427	0.000676634	0.0251274	0.0163194	0.0340287	0.0444743	0.0507689	0.0272816	0.0266761	0.0399433	0.0531977	0.0330862	0.0372255	0.0273635	0.0287919	0.0209668	0.0011291	0.0012498	0.0296291	0.00726478	0.0130483	0.000545694	0.0127069	0.026564	0.0328043
2.62	0.0371488	0.032707	0.0269105	0.0286781	0.0224043	0.0608996	0.0173143	0.022997	0.0171322	0.069231	0.0217191	0.0183507	0.0194271	0.0564308	0.0210044	0.058474	0.023406	0.0510599	0.0284402	0.0134898	0.0175585	0.0713547	0.0274323	0.0346547	0.0335137	0.000675659	0.0250264	0.0157651	0.033576	0.0448135	0.049567	0.0271124	0.0251396	0.0395494	0.0515754	0.0338441	0.0371232	0.0263115	0.0289802	0.0207165	0.00112579	0.00124492	0.0295348	0.00700973	0.0132016	0.000539167	0.0127945	0.0260414	0.0331931
2.63	0.0366889	0.0332031	0.0277433	0.0286479	0.0220704	0.0596196	0.0177664	0.0228991	0.0164586	0.069145	0.021038	0.0179906	0.0191413	0.0588481	0.020619	0.0584555	0.0234484	0.0498383	0.0287074	0.0132955	0.0175275	0.071349	0.0281037	0.0347754	0.0347013	0.000673802	0.0248553	0.0152264	0.0331459	0.045162	0.0483904	0.0269391	0.0236804	0.0391708	0.0498165	0.034505	0.0369314	0.0252673	0.0290701	0.0206347	0.00112097	0.00123974	0.0295307	0.00681149	0.0133124	0.000533676	0.012904	0.0254606	0.0336322
2.64	0.0362766	0.0337003	0.028576	0.0287078	0.0217387	0.0583214	0.0183589	0.022728	0.0158866	0.0688774	0.0203795	0.0177513	0.018908	0.0614287	0.0202199	0.0581852	0.0235278	0.0486707	0.0290454	0.0132002	0.0175034	0.0715039	0.0287234	0.035066	0.0359725	0.000670816	0.0246155	0.0147054	0.0327534	0.0455169	0.0472317	0.0267515	0.0224049	0.0387704	0.0479528	0.0350617	0.0366435	0.0242637	0.0290628	0.0207259	0.00111493	0.00123582	0.0296227	0.00667576	0.0133783	0.000529019	0.0130307	0.0248345	0.0341017
2.65	0.0359327	0.0341798	0.0293843	0.0288771	0.0214312	0.0570659	0.0191444	0.0224848	0.015425	0.0684514	0.0197673	0.0176586	0.0187531	0.064132	0.0198177	0.057657	0.0236381	0.0476127	0.0294543	0.0132032	0.0174978	0.0718803	0.0292939	0.03556	0.0372987	0.000666541	0.0243099	0.0142058	0.0325904	0.0458806	0.046087	0.0265441	0.0213328	0.0383282	0.0460204	0.0355085	0.0362563	0.0233221	0.0289632	0.0209828	0.00110814	0.00123349	0.029804	0.00660134	0.0133985	0.000525124	0.0131637	0.0241784	0.0345838
2.66	0.0356715	0.0346248	0.0301471	0.0291565	0.0211754	0.0559353	0.0201179	0.0221721	0.0150679	0.0678972	0.0192255	0.017668	0.0188389	0.0669198	0.0194374	0.0568718	0.0237763	0.0467413	0.0299351	0.0132615	0.0175359	0.0725044	0.0298197	0.0362187	0.0386553	0.000660911	0.0239434	0.0137331	0.0326996	0.0462593	0.0449521	0.0263141	0.0203756	0.0378312	0.0440594	0.0358405	0.0357705	0.0224312	0.0287797	0.0213833	0.00110121	0.00123147	0.0300624	0.00658234	0.0133746	0.000522007	0.0132931	0.023511	0.0350637
2.67	0.0355151	0.0350224	0.0308464	0.0295257	0.0209972	0.0550453	0.0212078	0.0217938	0.0147986	0.0672524	0.0187672	0.0177288	0.0191764	0.0697537	0.0191016	0.0558368	0.0239418	0.0461376	0.0304919	0.0133498	0.0176574	0.0733523	0.0303075	0.0369708	0.0400213	0.000653959	0.0235224	0.0132941	0.0328223	0.0466611	0.0438206	0.0260613	0.0195408	0.0372719	0.0421143	0.0360529	0.0351899	0.021577	0.0285235	0.0218678	0.00109522	0.00122822	0.0303863	0.006623	0.0133099	0.000519755	0.0134118	0.0228537	0.0355286
2.68	0.0354921	0.0353648	0.0314665	0.0299524	0.0209003	0.0545331	0.0223649	0.0213552	0.0146077	0.0665689	0.0183935	0.0178151	0.019587	0.0725965	0.0188257	0.0545658	0.0241345	0.0458081	0.0311327	0.0134559	0.0178585	0.0743706	0.0307635	0.0377587	0.041378	0.000645854	0.0230554	0.0128977	0.0329389	0.0470924	0.0426843	0.0257877	0.0188333	0.0366473	0.0402357	0.0361423	0.0345216	0.0207526	0.028207	0.0224036	0.00109239	0.00122264	0.0307638	0.00674297	0.0132104	0.000518594	0.0135157	0.0222322	0.0359684
2.69	0.0356158	0.0356506	0.031995	0.0304038	0.0208612	0.0544989	0.0235571	0.0208624	0.0144957	0.0659776	0.0181011	0.0179131	0.0200401	0.0754119	0.0186646	0.0530786	0.0243519	0.0456662	0.0318674	0.0135732	0.0180984	0.075499	0.0311821	0.0385398	0.0427092	0.000637032	0.0225528	0.0125551	0.0330349	0.0475553	0.041536	0.0254988	0.0182505	0.0359593	0.0384909	0.0361072	0.0337759	0.0199541	0.027839	0.0229748	0.00109399	0.00121406	0.0311782	0.00690748	0.0130844	0.000520883	0.0136024	0.0216771	0.0363745
2.7	0.0358627	0.0358864	0.0324222	0.0308514	0.0208498	0.0549314	0.0247576	0.0203223	0.0144587	0.0656279	0.0178824	0.0180149	0.0205154	0.0781651	0.0187028	0.0514007	0.0245847	0.0456191	0.0326955	0.0136973	0.0183563	0.0766799	0.0315445	0.0392815	0.0440009	0.000628222	0.0220269	0.012279	0.0330982	0.0480464	0.040372	0.0252075	0.0177788	0.0352137	0.0369959	0.0359488	0.032966	0.0191792	0.027421	0.023571	0.00109769	0.00120207	0.0316065	0.0070933	0.012944	0.000529274	0.0136713	0.0212261	0.0367401
2.71	0.0361861	0.0360934	0.0327413	0.0312726	0.020842	0.0556428	0.0259426	0.019742	0.0144868	0.0653254	0.0177245	0.0181163	0.0209947	0.0808225	0.0189106	0.0495628	0.0248194	0.0456046	0.0335971	0.0138254	0.0186359	0.0778601	0.0318349	0.0399586	0.0452412	0.000619585	0.0214924	0.0120795	0.0331204	0.0485576	0.0391935	0.0249506	0.0173956	0.0344198	0.0358567	0.035671	0.0321079	0.0184262	0.0269484	0.0241839	0.00110179	0.00118647	0.0320255	0.00729515	0.0128046	0.000539221	0.013724	0.0209225	0.0370598
2.72	0.0365414	0.0363121	0.0329484	0.0316497	0.0208201	0.056496	0.0270904	0.0191292	0.0145758	0.0649673	0.0176126	0.0182159	0.0214617	0.0833521	0.0192077	0.047601	0.025043	0.0455838	0.0345419	0.0139555	0.0189635	0.0789921	0.032045	0.0405519	0.0464209	0.000610696	0.020967	0.0119575	0.0330978	0.0490763	0.0380073	0.0247575	0.0170774	0.0335903	0.0350057	0.03528	0.0312205	0.0176946	0.0264161	0.0248055	0.00110563	0.00116717	0.0324162	0.00751456	0.0126813	0.000550207	0.0137637	0.0208021	0.0373302
2.73	0.0368941	0.0365421	0.0330425	0.0319691	0.0207714	0.057416	0.0281817	0.0184914	0.0147309	0.0645158	0.0175336	0.0183151	0.0219024	0.085723	0.0195541	0.0455575	0.0252456	0.0455309	0.0355001	0.0140864	0.0193135	0.0800341	0.0321709	0.0410481	0.0475331	0.000601346	0.0204753	0.0119037	0.0330314	0.0495859	0.0368255	0.0245877	0.0168047	0.03274	0.0343669	0.0347839	0.0303252	0.0169848	0.0258226	0.025426	0.001109	0.00114424	0.0327644	0.00776431	0.0125779	0.000561782	0.0137937	0.0208668	0.0375492
2.74	0.0372188	0.0367382	0.0330251	0.0322206	0.020687	0.0583488	0.0291994	0.0178364	0.0149652	0.0639475	0.0174777	0.0184179	0.0223053	0.0879058	0.019926	0.0434835	0.0254199	0.0454294	0.0364449	0.0142172	0.0196407	0.0809507	0.0322126	0.0414392	0.0485745	0.00059153	0.0200655	0.0119046	0.0329275	0.050065	0.0356652	0.0244149	0.0165638	0.0318855	0.0338953	0.0341917	0.0294457	0.0162989	0.0251709	0.0260334	0.00111186	0.00111786	0.0330599	0.00806231	0.012483	0.000573352	0.0138182	0.0210791	0.0377167
2.75	0.037497	0.0368688	0.0329005	0.0323962	0.0205607	0.0592514	0.0301292	0.0171725	0.0152962	0.0632483	0.0174393	0.0185305	0.0226614	0.0898728	0.0203062	0.0414464	0.025561	0.0452703	0.0373515	0.014348	0.0199262	0.0817136	0.0321738	0.0417217	0.0495453	0.000581327	0.0198184	0.0119464	0.0327974	0.0504902	0.034549	0.0242299	0.0163463	0.0310453	0.0335413	0.0335129	0.0286077	0.0156411	0.024468	0.0266137	0.00111432	0.00108833	0.0332957	0.0083979	0.0123807	0.000584375	0.0138419	0.0213893	0.037834
2.76	0.0377168	0.0369143	0.0326754	0.0324898	0.0203889	0.0600887	0.0309596	0.0165085	0.0157355	0.0624121	0.0174166	0.0186623	0.0229637	0.0915984	0.0206818	0.0395378	0.0256659	0.0450506	0.0381963	0.0144796	0.0201622	0.0823013	0.0320643	0.0418969	0.0504506	0.000570859	0.0197196	0.0120156	0.0326571	0.0508387	0.0335044	0.024028	0.0161458	0.0302574	0.0332544	0.0327564	0.0278384	0.0150189	0.0237246	0.027153	0.00111665	0.00105607	0.0334678	0.00875423	0.01226	0.000594419	0.0138673	0.0217545	0.0379043
2.77	0.0378726	0.0368606	0.0323586	0.0324964	0.0201708	0.0608336	0.0316823	0.0158546	0.0162727	0.06144	0.0174115	0.0188256	0.0232075	0.0930593	0.0210439	0.0378226	0.0257329	0.0447736	0.0389584	0.0146155	0.0203452	0.0827002	0.031903	0.0419697	0.0513027	0.000560275	0.0197059	0.0120998	0.032526	0.0510907	0.0325619	0.0238082	0.0159537	0.0296394	0.0329931	0.0319307	0.027165	0.014444	0.0229541	0.027639	0.00111965	0.0010216	0.0335749	0.00912405	0.0121163	0.000603139	0.0138927	0.0221417	0.037932
2.78	0.0379654	0.0366979	0.0319608	0.032412	0.0199076	0.061466	0.0322921	0.015223	0.0168873	0.0603386	0.0174284	0.0190363	0.0233906	0.0942357	0.0213864	0.0362601	0.0257619	0.0444486	0.0396206	0.0147649	0.020475	0.0829045	0.0316963	0.0419484	0.0521264	0.000549756	0.01975	0.0121883	0.0324254	0.0512306	0.0317484	0.0235733	0.0157596	0.0290936	0.0327276	0.0310437	0.0268402	0.013932	0.0221725	0.0280618	0.00112597	0.00098554	0.0336188	0.00950381	0.0119488	0.000610261	0.0139134	0.0225248	0.0379228
2.79	0.0380037	0.0364201	0.0314946	0.0322333	0.0196026	0.0619724	0.0327877	0.0146292	0.0175612	0.0591197	0.0174734	0.0193132	0.0235127	0.0951113	0.0217079	0.0347821	0.0257535	0.044093	0.0401751	0.0149421	0.0205534	0.0829165	0.0314311	0.0418443	0.0529724	0.000539538	0.0198388	0.0122734	0.0323758	0.0512476	0.0310795	0.02333	0.0155527	0.0285384	0.0324382	0.0301035	0.0270712	0.0134985	0.021399	0.0284148	0.00113791	0.000948602	0.0336037	0.00989103	0.0117598	0.00061558	0.0139244	0.0228832	0.0378828
2.8	0.038004	0.036025	0.0309734	0.0319577	0.0192612	0.0623461	0.033172	0.0140908	0.0182795	0.0577984	0.0175543	0.0196716	0.0235757	0.0956742	0.0220152	0.0333484	0.0257096	0.0437373	0.0406233	0.0151481	0.0205845	0.0827468	0.0310982	0.041701	0.053944	0.000529953	0.0199621	0.0123507	0.0323953	0.0511358	0.0305818	0.0230897	0.0153245	0.0279574	0.0321142	0.029119	0.0274868	0.0131597	0.0206572	0.0286947	0.0011517	0.000911609	0.0335366	0.0102837	0.011553	0.000618957	0.0139222	0.0231997	0.0378183
2.81	0.0379892	0.0355143	0.0304113	0.031584	0.0188897	0.0625864	0.0334554	0.0136209	0.0190289	0.056393	0.0178249	0.0201183	0.0235826	0.0959168	0.0223295	0.0319383	0.0256324	0.0434272	0.040949	0.0153643	0.0205742	0.0824155	0.0306937	0.0417242	0.0551666	0.00052172	0.0201101	0.0124186	0.0324984	0.0508943	0.0306241	0.022868	0.0150687	0.0273441	0.0317532	0.0281001	0.0280568	0.0129394	0.0199755	0.0289017	0.00116469	0.000875499	0.0334257	0.0106803	0.0113327	0.000620322	0.0139041	0.0234608	0.0377349
2.82	0.0379811	0.0348937	0.0298224	0.0311124	0.0184955	0.0626982	0.0336613	0.0132185	0.0197969	0.0549233	0.0181562	0.0206524	0.0235371	0.0958367	0.0226582	0.0305424	0.0255244	0.0431919	0.0411263	0.0155743	0.020531	0.0819542	0.0302164	0.0417194	0.0566371	0.000516833	0.0202706	0.0124784	0.0326994	0.0505271	0.0311842	0.0226858	0.0147816	0.0266969	0.0313577	0.0270581	0.0287374	0.012862	0.0193705	0.0290395	0.00117587	0.000841357	0.0332794	0.0110799	0.0111041	0.000619679	0.0138691	0.0236567	0.0376375
2.83	0.0379923	0.0341726	0.0292207	0.0305451	0.0180862	0.0626919	0.033824	0.0128721	0.0205718	0.0534089	0.0184931	0.0212665	0.0234425	0.095436	0.0229763	0.0291575	0.0253883	0.0429979	0.0411432	0.0157691	0.0204733	0.0814112	0.0296669	0.0416725	0.0582587	0.000515538	0.020429	0.0125337	0.0330184	0.0500433	0.0318389	0.0225991	0.0144616	0.0260176	0.0309305	0.026006	0.0294939	0.0129286	0.0188278	0.0291156	0.00118464	0.000810464	0.0331045	0.0114826	0.0108739	0.000617109	0.0138172	0.0237852	0.0375303
2.84	0.0380271	0.0333642	0.0286226	0.029886	0.0176692	0.0625845	0.0339465	0.012572	0.0213427	0.0518685	0.0188202	0.02195	0.0233013	0.0947222	0.0232665	0.027785	0.0252264	0.0427898	0.0409973	0.0159431	0.0204468	0.0808575	0.0290478	0.041602	0.0599686	0.000516011	0.0205695	0.0125887	0.0334884	0.0494561	0.032562	0.0226868	0.0141095	0.0253105	0.0304717	0.0249585	0.0302983	0.0131092	0.0183218	0.0291416	0.00119056	0.000784276	0.0329089	0.0118892	0.0106513	0.000612776	0.0137498	0.0238594	0.0374177
2.85	0.0380896	0.032485	0.0280586	0.0291414	0.0172519	0.0624046	0.0339941	0.0123286	0.0220998	0.0503189	0.019123	0.0226903	0.0231154	0.093707	0.0235221	0.026429	0.0250407	0.0425326	0.0406927	0.016093	0.0204476	0.0803699	0.0283632	0.0415534	0.06174	0.000517599	0.0206775	0.0126445	0.034147	0.0487828	0.033336	0.0228521	0.0137279	0.0245805	0.0299822	0.023933	0.0311263	0.0133674	0.0178345	0.0291339	0.00119328	0.000764463	0.0327036	0.0123477	0.0104484	0.000606932	0.0136699	0.0238682	0.0373061
2.86	0.0381879	0.0315548	0.0276072	0.0283195	0.016844	0.0622045	0.0339388	0.0121684	0.0228348	0.0487754	0.0193899	0.0234752	0.022887	0.092407	0.0237403	0.0250956	0.0248331	0.0422097	0.0402382	0.0162167	0.0204385	0.0799761	0.027619	0.0416562	0.0635618	0.000520051	0.0207406	0.0126993	0.0349906	0.0480441	0.0341486	0.0230562	0.0133213	0.0238322	0.029467	0.02295	0.0319563	0.0136777	0.0173556	0.0291145	0.00119253	0.000752747	0.0325054	0.0128935	0.0102783	0.000599915	0.0135817	0.0238017	0.0372055
2.87	0.0383353	0.0305961	0.0272675	0.0274306	0.0164747	0.062045	0.0337664	0.0120419	0.0235411	0.0472528	0.0196118	0.0242926	0.02262	0.0908424	0.0239198	0.0237927	0.0246209	0.0418144	0.0396473	0.0163128	0.0204102	0.0796531	0.0268227	0.0419823	0.065429	0.00052325	0.020749	0.0127499	0.0359668	0.0472635	0.0350065	0.0232798	0.0128958	0.0230705	0.0289359	0.0220336	0.0327688	0.0140244	0.0168808	0.0291106	0.00118816	0.00074823	0.032338	0.0134585	0.0101472	0.000592124	0.0134907	0.0236624	0.037131
2.88	0.0385499	0.0296343	0.0269563	0.0264865	0.0162197	0.0619318	0.0334704	0.0119207	0.0242139	0.0457656	0.019783	0.0251306	0.0223203	0.0890361	0.02406	0.022529	0.0244675	0.0413462	0.0389372	0.01638	0.0203608	0.079375	0.0259835	0.0424042	0.0673402	0.0005272	0.0206951	0.0127951	0.0370195	0.046467	0.035986	0.0235069	0.0124593	0.0223034	0.0284026	0.0212091	0.0335463	0.014397	0.0164103	0.0291466	0.00118009	0.000751721	0.0322341	0.0140373	0.0100516	0.000583942	0.0134029	0.0234563	0.0370999
2.89	0.0388476	0.0286975	0.0266409	0.0255009	0.0160423	0.0618175	0.033049	0.0117943	0.0248505	0.0443269	0.0199006	0.0259777	0.021997	0.0870132	0.0241606	0.0213141	0.0243043	0.0408081	0.0381284	0.0164165	0.0202902	0.0791247	0.025112	0.0428531	0.069296	0.000532072	0.020574	0.012836	0.0381041	0.0456844	0.0370245	0.0237254	0.0120207	0.021563	0.027887	0.0204923	0.0342738	0.0147868	0.0159478	0.0292297	0.00116832	0.000759302	0.0322427	0.0146244	0.00998487	0.000575621	0.013324	0.0231925	0.0371221
2.9	0.0392269	0.0278171	0.0263064	0.0244886	0.0158789	0.0616384	0.032504	0.011656	0.0254497	0.0429453	0.0199643	0.0268222	0.0216616	0.0847983	0.0242219	0.0201586	0.0241212	0.0402053	0.0372442	0.0164206	0.0201997	0.0788857	0.0242197	0.0432992	0.0713	0.000538275	0.0203828	0.0128754	0.0391852	0.0449574	0.0380403	0.0239278	0.0115905	0.0209022	0.0274229	0.0198776	0.0349384	0.0151857	0.0154994	0.0293439	0.00115293	0.000767443	0.0324435	0.015213	0.00994453	0.000567217	0.013258	0.0228827	0.0371935
2.91	0.0396595	0.027037	0.0259426	0.0234655	0.015712	0.0613612	0.0318406	0.0115013	0.0260124	0.0416211	0.0199767	0.0276525	0.0213293	0.0824152	0.024245	0.0190742	0.023916	0.0395448	0.0363092	0.0163919	0.020092	0.0786351	0.0233198	0.0437218	0.073362	0.000546527	0.020121	0.0129155	0.0402334	0.0443695	0.0390056	0.0241112	0.0111811	0.0202746	0.027047	0.019339	0.0355305	0.0155843	0.0150732	0.0294624	0.00113405	0.00077509	0.0328676	0.0157958	0.00993382	0.000558646	0.0132064	0.0225426	0.0373024
2.92	0.0401044	0.0264781	0.0255422	0.0224486	0.0155345	0.0609749	0.0310673	0.0113279	0.0265407	0.040346	0.0199432	0.0284575	0.0210178	0.0798857	0.0242312	0.0180742	0.0236871	0.0388359	0.0353483	0.0163315	0.0199706	0.078345	0.0224265	0.0441043	0.0755211	0.000557551	0.0197903	0.0129574	0.0412237	0.0439719	0.0398998	0.0242781	0.0108081	0.0196565	0.026734	0.0188437	0.0360433	0.0159726	0.0146789	0.029561	0.00111186	0.000781553	0.0334422	0.0163653	0.00996136	0.000549823	0.0131683	0.0221937	0.0374381
2.93	0.0405233	0.0262025	0.0251009	0.0214555	0.015342	0.0604808	0.0301957	0.011135	0.0270379	0.0391058	0.0198727	0.0292263	0.0207503	0.0772312	0.0241829	0.0171754	0.0234329	0.0380902	0.034385	0.0162423	0.0198403	0.0779872	0.0215572	0.0444338	0.0778549	0.000571289	0.0193944	0.0130004	0.0421349	0.0437117	0.0407051	0.0244358	0.0104919	0.0190507	0.0264448	0.0183649	0.0364736	0.0163391	0.0143281	0.0296228	0.00108655	0.000786328	0.0341065	0.0169141	0.0100398	0.000540757	0.0131411	0.0218601	0.0375935
2.94	0.0408853	0.0260914	0.0246168	0.0205052	0.0151325	0.0598889	0.0292408	0.0109231	0.0275082	0.0378855	0.0197797	0.0299488	0.0205805	0.0744736	0.0241034	0.016405	0.0231527	0.0373229	0.0334393	0.0161285	0.019706	0.0775368	0.0207397	0.0447016	0.0802553	0.000586877	0.0189391	0.0130435	0.0429496	0.0435837	0.041407	0.0245974	0.0102457	0.0184653	0.0261641	0.0178849	0.0368219	0.0166727	0.014038	0.0296389	0.00105835	0.000789063	0.034822	0.0174357	0.0101829	0.000531588	0.0131213	0.0215443	0.0377638
2.95	0.0411672	0.0261029	0.024091	0.0196195	0.0149062	0.0592181	0.0282202	0.0106941	0.0279564	0.0366726	0.0196816	0.0306161	0.0207112	0.0716365	0.0239971	0.0158126	0.0228458	0.0365538	0.0325273	0.0159964	0.0195718	0.0769752	0.0200297	0.044904	0.082622	0.000603404	0.018432	0.0130859	0.0436544	0.0436152	0.0419942	0.0247958	0.0100574	0.0179104	0.0258858	0.0173943	0.0370926	0.0169625	0.0138827	0.02961	0.00102752	0.00078954	0.0355585	0.0179243	0.0104022	0.000522606	0.0131051	0.0212249	0.0379454
2.96	0.0413514	0.0262067	0.0235266	0.0188353	0.0146662	0.0584966	0.0271554	0.0104505	0.0283875	0.0354592	0.0195839	0.0312207	0.0210857	0.068746	0.0238693	0.0154182	0.0225126	0.035809	0.0316613	0.0158539	0.0194402	0.0762901	0.0194637	0.0450425	0.0849028	0.000620212	0.0178826	0.0131274	0.0442392	0.0438496	0.0424587	0.0251513	0.00990512	0.017399	0.0256066	0.0168899	0.0372941	0.0171991	0.0139943	0.0295464	0.000994349	0.000787671	0.03629	0.0183751	0.0107132	0.000514268	0.0130881	0.020884	0.0381343
2.97	0.0414256	0.0263768	0.022929	0.0182535	0.0144196	0.0577581	0.0260713	0.0101958	0.0288067	0.0342422	0.0194775	0.0317564	0.0215422	0.0658307	0.0237269	0.0151886	0.022154	0.035123	0.0308519	0.0157119	0.0193125	0.0754755	0.0190022	0.0451251	0.0870563	0.000636839	0.0173022	0.0131691	0.0446982	0.0443373	0.0427964	0.0256411	0.00977492	0.0169579	0.0253233	0.0163733	0.037438	0.0173746	0.0142474	0.0294574	0.000959167	0.000783485	0.0369939	0.0187846	0.011161	0.000507223	0.0130651	0.0205133	0.0383261
2.98	0.0413817	0.0265949	0.0223057	0.0178607	0.014181	0.057027	0.0249979	0.00993492	0.0292196	0.0330231	0.0193536	0.0322195	0.0220427	0.0629217	0.0235778	0.0151037	0.0217714	0.0345389	0.0301132	0.0155855	0.0191902	0.0745315	0.0186256	0.0451679	0.0890489	0.000652953	0.0167038	0.0132143	0.045029	0.0451178	0.0430073	0.026186	0.00965946	0.0166614	0.0250318	0.0158487	0.0375372	0.0174831	0.0145915	0.029331	0.00092236	0.000777122	0.0376503	0.0191503	0.0117256	0.000502285	0.0130298	0.0201116	0.0385147
2.99	0.0412152	0.0268516	0.021667	0.017629	0.0139813	0.0563107	0.0239715	0.00967385	0.0296365	0.0318067	0.0192076	0.0326077	0.0225661	0.0600523	0.0234313	0.0151492	0.0213676	0.0340977	0.0294716	0.0155005	0.0190769	0.0734638	0.0183222	0.0451982	0.0908525	0.000668316	0.0161035	0.0132737	0.0452336	0.0461956	0.0430962	0.0267752	0.00955508	0.0165789	0.0247268	0.0153214	0.0376028	0.0175209	0.0149992	0.0291418	0.00088437	0.000768832	0.0382427	0.0194708	0.012362	0.000500329	0.0129766	0.0196825	0.0386934
[truncated: 203 more rows]
[truncated: 157 more columns]

## Sheet: Pwr_Random
-5.04	0.0280394	0.0196329	0.0374217	0.0196279	0.0207725	0.00102935	0.00130758	0.00644238	0.00333693	0.0350196	0.00103449	0.000939292	0.0300476	0.0393352	0.0255263	0.0218406	0.0332921	0.0640859	0.0519055	0.0401042	0.0484172	0.0327368	0.0388196	0.0745378	0.0250983	0.00964308	0.0211701	0.0149568	0.0246722	0.0173567	0.0423336	0.0418255	0.0206331	0.0227947	0.0442548	0.0010083	0.0408263	0.000784939	0.0373806	0.000798395	0.0296992	0.00143206	0.000673084	0.000564957	0.0329624	0.0451637	0.0187438	0.000734422	0.0116561
[truncated: 1,000 more rows]
[truncated: 195 more columns]

[truncated: 4 more sheets: Freq_Real, Freq_Random, Diff_Real, Diff_Random]
